# Supplementary material for: Dual-resonance optical fiber lossy mode resonance refractive index sensor
Source: PLoS One. 2025 Oct 27;20(10):e0334249. doi: 10.1371/journal.pone.0334249 (PMC12558472; doi:10.1371/journal.pone.0334249)
Supplement: S1 File — (XLSX) [file pone.0334249.s001.xlsx]

## Sheet: Fig.2
wavelength（μm）	SnO2_Re	SnO2_Im	TiO2_Re	TiO2_Im
0.4	4.0073	0.14074	4.44728	0.44529
0.41	3.97619	0.13212	4.39705	0.42132
0.42	3.94829	0.12451	4.35156	0.3999
0.43	3.92314	0.11776	4.31022	0.38064
0.44	3.90037	0.11173	4.2725	0.36323
0.45	3.87968	0.1063	4.23799	0.34743
0.46	3.8608	0.10141	4.20632	0.33303
0.47	3.84353	0.09696	4.17717	0.31983
0.48	3.82767	0.09291	4.15027	0.30771
0.49	3.81308	0.0892	4.12538	0.29653
0.5	3.7996	0.08579	4.10231	0.28618
0.51	3.78713	0.08265	4.08087	0.27658
0.52	3.77557	0.07975	4.06092	0.26765
0.53	3.76482	0.07705	4.0423	0.25932
0.54	3.75481	0.07455	4.0249	0.25153
0.55	3.74546	0.07221	4.00862	0.24422
0.56	3.73673	0.07002	3.99335	0.23736
0.57	3.72854	0.06798	3.97901	0.23091
0.58	3.72087	0.06606	3.96553	0.22482
0.59	3.71366	0.06425	3.95284	0.21906
0.6	3.70688	0.06254	3.94086	0.21362
0.61	3.70048	0.06093	3.92956	0.20846
0.62	3.69445	0.05941	3.91888	0.20357
0.63	3.68876	0.05797	3.90877	0.19891
0.64	3.68337	0.0566	3.89919	0.19448
0.65	3.67827	0.0553	3.89011	0.19026
0.66	3.67344	0.05406	3.88148	0.18623
0.67	3.66885	0.05288	3.87329	0.18239
0.68	3.66449	0.05176	3.86549	0.17871
0.69	3.66035	0.05068	3.85807	0.17518
0.7	3.6564	0.04965	3.851	0.1718
0.71	3.65265	0.04867	3.84426	0.16856
0.72	3.64907	0.04773	3.83782	0.16545
0.73	3.64565	0.04683	3.83167	0.16246
0.74	3.64239	0.04596	3.8258	0.15959
0.75	3.63927	0.04512	3.82018	0.15682
0.76	3.63629	0.04432	3.8148	0.15415
0.77	3.63344	0.04355	3.80964	0.15158
0.78	3.63071	0.04281	3.8047	0.1491
0.79	3.62809	0.04209	3.79997	0.1467
0.8	3.62558	0.0414	3.79542	0.14439
0.81	3.62317	0.04074	3.79105	0.14215
0.82	3.62086	0.04009	3.78686	0.13998
0.83	3.61864	0.03947	3.78283	0.13789
0.84	3.6165	0.03887	3.77895	0.13586
0.85	3.61445	0.03828	3.77521	0.13389
0.86	3.61247	0.03772	3.77162	0.13198
0.87	3.61057	0.03717	3.76816	0.13013
0.88	3.60874	0.03664	3.76482	0.12834
0.89	3.60697	0.03613	3.7616	0.12659
0.9	3.60527	0.03563	3.75849	0.1249
0.91	3.60362	0.03514	3.7555	0.12325
0.92	3.60204	0.03467	3.7526	0.12165
0.93	3.60051	0.03422	3.74981	0.12009
0.94	3.59903	0.03377	3.74711	0.11857
0.95	3.5976	0.03334	3.74449	0.1171
0.96	3.59622	0.03292	3.74197	0.11566
0.97	3.59488	0.03251	3.73952	0.11426
0.98	3.59359	0.03211	3.73716	0.11289
0.99	3.59233	0.03172	3.73487	0.11156
1	3.59112	0.03134	3.73265	0.11026
1.01	3.58995	0.03097	3.7305	0.109
1.02	3.58881	0.03061	3.72841	0.10776
1.03	3.58771	0.03026	3.72639	0.10655
1.04	3.58664	0.02992	3.72443	0.10537
1.05	3.5856	0.02958	3.72253	0.10422
1.06	3.5846	0.02925	3.72069	0.10309
1.07	3.58362	0.02893	3.71889	0.10199
1.08	3.58267	0.02862	3.71715	0.10092
1.09	3.58175	0.02832	3.71546	0.09986
1.1	3.58086	0.02802	3.71382	0.09883
1.11	3.57999	0.02773	3.71222	0.09783
1.12	3.57914	0.02744	3.71067	0.09684
1.13	3.57832	0.02716	3.70916	0.09587
1.14	3.57753	0.02689	3.70769	0.09493
1.15	3.57675	0.02662	3.70626	0.094
1.16	3.57599	0.02636	3.70487	0.09309
1.17	3.57526	0.0261	3.70352	0.0922
1.18	3.57454	0.02585	3.7022	0.09133
1.19	3.57384	0.0256	3.70092	0.09047
1.2	3.57316	0.02536	3.69967	0.08964

## Sheet: Fig.3(a)
0.826133	0.890473	0.919228	0.9331	0.939164	0.939723	0.934789	0.922246	0.896142	0.840753	0.71372	0.459811	0.300766	0.331569	0.469323	0.655788	0.764146	0.821033	0.850381	0.863446	0.864546	0.85386	0.827628	0.776071	0.679421	0.516393	0.338534	0.28146	0.339032	0.47191	0.611151	0.705019	0.760336	0.790074	0.801928	0.798827	0.77987	0.74019	0.670474	0.561201	0.425993	0.327574	0.320992	0.387008	0.495134	0.59854	0.672664	0.718762	0.74316	0.750127
0.825257	0.890113	0.919112	0.93313	0.939321	0.940036	0.935348	0.923255	0.898094	0.844968	0.723641	0.475345	0.301021	0.329918	0.456687	0.646997	0.759511	0.818714	0.849399	0.863409	0.865403	0.855845	0.83139	0.783021	0.6921	0.53563	0.352936	0.279893	0.329023	0.455133	0.598053	0.697039	0.755967	0.788169	0.801962	0.800778	0.784197	0.747949	0.683321	0.579968	0.445581	0.336344	0.315542	0.372463	0.476972	0.583955	0.663121	0.713373	0.74103	0.750846
0.824377	0.889749	0.918993	0.933156	0.939472	0.940341	0.93589	0.924231	0.899974	0.848997	0.733112	0.491007	0.302096	0.328471	0.444158	0.637911	0.754689	0.816287	0.848343	0.863304	0.866175	0.857703	0.834929	0.789549	0.704058	0.554438	0.368639	0.279669	0.319946	0.438477	0.584366	0.688567	0.751261	0.78601	0.801761	0.802452	0.788135	0.755111	0.695302	0.597958	0.465752	0.347411	0.311881	0.35917	0.458761	0.568578	0.652808	0.707375	0.73839	0.751065
0.823491	0.889382	0.91887	0.933178	0.939618	0.940637	0.936418	0.925176	0.901783	0.852849	0.742148	0.506705	0.304142	0.327147	0.431815	0.628529	0.749675	0.81375	0.847212	0.863133	0.866867	0.859439	0.838257	0.795683	0.715323	0.572709	0.385463	0.280943	0.311689	0.422112	0.570107	0.679586	0.746206	0.783593	0.801327	0.80386	0.791707	0.761715	0.706455	0.615097	0.486216	0.36061	0.310179	0.347197	0.440723	0.552456	0.641707	0.700747	0.735233	0.750794
0.822601	0.88901	0.918745	0.933197	0.939759	0.940925	0.93693	0.926092	0.903526	0.856533	0.750768	0.522351	0.30729	0.325879	0.41975	0.618851	0.744461	0.8111	0.846005	0.862894	0.867481	0.86106	0.841387	0.801448	0.725927	0.59036	0.403219	0.283862	0.304197	0.406221	0.555303	0.670079	0.740789	0.780914	0.800663	0.805013	0.794935	0.767798	0.716821	0.631339	0.506705	0.375717	0.310604	0.336574	0.423098	0.535657	0.629801	0.693468	0.731551	0.75004
0.821707	0.888635	0.918616	0.933212	0.939895	0.941205	0.937428	0.926979	0.905206	0.860059	0.758987	0.537864	0.311636	0.324609	0.408071	0.60888	0.739042	0.808333	0.844723	0.862591	0.868019	0.862571	0.844332	0.806868	0.735902	0.607327	0.421714	0.288545	0.297469	0.390992	0.539992	0.660031	0.734996	0.777966	0.79977	0.805921	0.797838	0.773393	0.726442	0.646664	0.526983	0.392469	0.313301	0.327328	0.406127	0.518274	0.617078	0.685515	0.727331	0.748806
0.820808	0.888257	0.918484	0.933223	0.940026	0.941476	0.937912	0.927838	0.906825	0.863434	0.766824	0.553175	0.317226	0.323289	0.396899	0.59862	0.733412	0.805446	0.843363	0.862223	0.868485	0.863979	0.847102	0.811965	0.745282	0.623569	0.440755	0.295063	0.291517	0.376603	0.524229	0.649427	0.728812	0.774743	0.79865	0.80659	0.800433	0.778532	0.735361	0.66107	0.546846	0.410577	0.318363	0.31951	0.390037	0.50043	0.603535	0.676863	0.722561	0.747091
0.819904	0.887874	0.91835	0.933232	0.940152	0.941741	0.938382	0.928671	0.908388	0.866668	0.774296	0.568219	0.32404	0.321884	0.386377	0.588077	0.727564	0.802437	0.841925	0.861791	0.86888	0.865287	0.849709	0.816761	0.7541	0.639061	0.460145	0.303429	0.286374	0.363204	0.508081	0.638254	0.722222	0.771238	0.797301	0.807029	0.802737	0.783246	0.743622	0.674572	0.566129	0.429742	0.325819	0.313214	0.375017	0.482279	0.589179	0.667488	0.717224	0.744896
0.818996	0.887488	0.918212	0.933237	0.940274	0.941997	0.938839	0.929479	0.909895	0.869767	0.781421	0.582946	0.332001	0.320367	0.376672	0.577259	0.721492	0.799301	0.840407	0.861295	0.869207	0.866501	0.85216	0.821275	0.762391	0.653794	0.479698	0.313588	0.282093	0.350897	0.491634	0.626504	0.71521	0.767443	0.795723	0.807241	0.804764	0.78756	0.751266	0.687195	0.584705	0.449663	0.33562	0.308579	0.361205	0.464004	0.574032	0.657368	0.711302	0.742214
0.818084	0.887099	0.918072	0.933239	0.940391	0.942247	0.939283	0.930262	0.911349	0.872738	0.788215	0.59731	0.340988	0.318724	0.36797	0.566179	0.715191	0.796035	0.838809	0.860735	0.869466	0.867624	0.854465	0.825524	0.770184	0.66777	0.499234	0.325435	0.278758	0.339715	0.474995	0.614172	0.707759	0.763347	0.793914	0.807233	0.806527	0.791499	0.758333	0.698971	0.602479	0.470047	0.347641	0.305769	0.34868	0.445818	0.558129	0.646479	0.704774	0.73904
0.817168	0.886705	0.917929	0.933238	0.940504	0.942489	0.939716	0.931022	0.912754	0.875589	0.794694	0.611278	0.350887	0.316956	0.360468	0.554852	0.708653	0.792635	0.837129	0.860113	0.869661	0.86866	0.856632	0.829526	0.777512	0.681001	0.518592	0.338823	0.27648	0.329606	0.458289	0.601257	0.699851	0.758941	0.791871	0.807008	0.808037	0.795086	0.764861	0.709939	0.61939	0.490618	0.361689	0.304963	0.337471	0.427952	0.541528	0.634805	0.69762	0.735363
0.816248	0.886308	0.917782	0.933233	0.940613	0.942725	0.940136	0.931759	0.914111	0.878324	0.800875	0.624821	0.361623	0.315076	0.354342	0.543295	0.701874	0.789097	0.835366	0.859427	0.869793	0.869614	0.858668	0.833296	0.784403	0.693506	0.537629	0.353586	0.275399	0.320451	0.441659	0.587766	0.691471	0.754214	0.78959	0.80657	0.809305	0.798343	0.770884	0.72014	0.635402	0.511126	0.377525	0.306324	0.327588	0.410648	0.524311	0.622331	0.689815	0.731173
0.815324	0.885908	0.917633	0.933226	0.940717	0.942955	0.940545	0.932475	0.915422	0.88095	0.806772	0.637921	0.373142	0.313113	0.349577	0.53153	0.694846	0.785416	0.833517	0.858679	0.869862	0.870488	0.860581	0.836848	0.790885	0.70531	0.556222	0.369552	0.275671	0.312113	0.42527	0.573711	0.682601	0.749153	0.787067	0.805919	0.81034	0.801287	0.776436	0.729617	0.650501	0.531349	0.394879	0.309983	0.319054	0.394138	0.506587	0.609049	0.681335	0.726456
0.814396	0.885504	0.917482	0.933215	0.940818	0.943177	0.940943	0.93317	0.91669	0.883473	0.812401	0.650565	0.385387	0.311113	0.345888	0.519585	0.687566	0.781589	0.831582	0.857867	0.86987	0.871286	0.862376	0.840196	0.796983	0.716439	0.574274	0.386545	0.277455	0.304509	0.4093	0.559117	0.673224	0.743747	0.784298	0.805058	0.81115	0.803936	0.781547	0.738412	0.664692	0.551101	0.413462	0.316013	0.311936	0.378628	0.488493	0.594963	0.672157	0.721195
0.813464	0.885096	0.917327	0.933202	0.940914	0.943394	0.941331	0.933844	0.917915	0.885898	0.817775	0.662745	0.398288	0.309141	0.343023	0.507491	0.680026	0.77761	0.829557	0.856992	0.869819	0.87201	0.864061	0.843352	0.802724	0.726927	0.591708	0.404388	0.280899	0.297615	0.393934	0.544016	0.663324	0.737981	0.781275	0.803987	0.811741	0.806305	0.786247	0.746567	0.677992	0.570234	0.432979	0.324413	0.306349	0.364276	0.470199	0.580084	0.662256	0.715372
0.812529	0.884685	0.91717	0.933186	0.941006	0.943604	0.941708	0.9345	0.919101	0.888229	0.822907	0.674459	0.411768	0.307278	0.340785	0.495283	0.672223	0.773475	0.827441	0.856053	0.869709	0.872663	0.86564	0.846327	0.808128	0.736803	0.608466	0.422898	0.286111	0.291432	0.379356	0.528455	0.652888	0.731841	0.777992	0.802705	0.812119	0.808409	0.79056	0.754124	0.690429	0.588632	0.453141	0.335102	0.302447	0.351176	0.451904	0.564443	0.651609	0.708967
0.81159	0.88427	0.91701	0.933167	0.941095	0.943809	0.942074	0.935136	0.920248	0.890471	0.82781	0.685709	0.425744	0.305628	0.339018	0.483005	0.664153	0.769178	0.825233	0.85505	0.869542	0.873248	0.867118	0.849133	0.813219	0.7461	0.624513	0.441893	0.293146	0.285971	0.36573	0.512497	0.641901	0.725312	0.774442	0.801212	0.812291	0.81026	0.794512	0.76112	0.702038	0.606213	0.473666	0.347929	0.300407	0.339368	0.433829	0.548086	0.640197	0.701959
0.810647	0.883851	0.916847	0.933145	0.94118	0.944008	0.942432	0.935755	0.921358	0.892629	0.832497	0.696501	0.44013	0.304308	0.337595	0.470705	0.655811	0.764716	0.822929	0.853982	0.869317	0.873766	0.868501	0.851778	0.818015	0.754851	0.639825	0.46119	0.301995	0.281268	0.35318	0.496217	0.630355	0.718379	0.770616	0.799506	0.812259	0.81187	0.798123	0.767592	0.712857	0.622924	0.494293	0.362681	0.300408	0.328851	0.416214	0.531082	0.628002	0.694326
0.809702	0.883429	0.916682	0.93312	0.941261	0.944201	0.942779	0.936356	0.922433	0.894706	0.836978	0.706843	0.454835	0.303456	0.336412	0.458439	0.647196	0.760082	0.820527	0.852848	0.869036	0.87422	0.869792	0.854273	0.822536	0.763088	0.654395	0.480611	0.312583	0.277386	0.341765	0.479713	0.618243	0.711024	0.766505	0.797584	0.812027	0.813248	0.801415	0.773575	0.722927	0.638738	0.514785	0.37911	0.302609	0.319624	0.399295	0.513525	0.615015	0.686042
0.808753	0.883004	0.916514	0.933093	0.941339	0.944389	0.943118	0.936941	0.923474	0.896707	0.841264	0.716746	0.469773	0.30322	0.335382	0.446272	0.638305	0.755272	0.818024	0.851649	0.868699	0.874612	0.870997	0.856625	0.826799	0.77084	0.668226	0.499989	0.324785	0.274418	0.331461	0.463099	0.605562	0.703232	0.762098	0.795444	0.811598	0.814404	0.804406	0.779101	0.73229	0.653647	0.534937	0.39694	0.307125	0.311719	0.383291	0.495539	0.601231	0.677083
0.8078	0.882575	0.916343	0.933063	0.941413	0.944572	0.943448	0.937509	0.924483	0.898635	0.845365	0.726221	0.484854	0.303757	0.334432	0.434279	0.629138	0.75028	0.815419	0.850383	0.868306	0.874943	0.872118	0.858843	0.830821	0.778138	0.681331	0.519171	0.338445	0.272488	0.322159	0.446509	0.592316	0.694986	0.757386	0.79308	0.810974	0.815346	0.807112	0.784199	0.740989	0.667658	0.554577	0.415888	0.314005	0.305222	0.368381	0.477277	0.586659	0.667425
0.806845	0.882142	0.91617	0.93303	0.941484	0.944749	0.943769	0.938062	0.925461	0.900493	0.849292	0.735282	0.499997	0.305222	0.333498	0.422546	0.619695	0.7451	0.812707	0.849049	0.867859	0.875216	0.873159	0.860933	0.834615	0.785009	0.693727	0.538025	0.353396	0.271748	0.313704	0.430097	0.578516	0.686269	0.752356	0.790488	0.810155	0.81608	0.809549	0.788898	0.749065	0.680793	0.573567	0.435668	0.323221	0.300266	0.354686	0.458921	0.571319	0.657044
0.805887	0.881706	0.915994	0.932995	0.941551	0.944921	0.944082	0.938599	0.926409	0.902284	0.853053	0.743944	0.515121	0.307759	0.332525	0.411175	0.609979	0.739727	0.809886	0.847646	0.867357	0.875431	0.874125	0.862903	0.838196	0.79148	0.70544	0.556436	0.36947	0.272361	0.305972	0.414034	0.56418	0.677064	0.746995	0.787664	0.809142	0.816614	0.81173	0.793222	0.756557	0.69308	0.591805	0.455999	0.334666	0.297021	0.34226	0.440682	0.555249	0.645918
0.804926	0.881267	0.915816	0.932957	0.941615	0.945089	0.944386	0.939122	0.927328	0.904013	0.856656	0.752222	0.530154	0.311478	0.331469	0.400287	0.599994	0.734155	0.806953	0.846173	0.8668	0.87559	0.875017	0.864758	0.841577	0.797576	0.716495	0.574311	0.386501	0.274492	0.298919	0.398501	0.549336	0.667355	0.741291	0.784601	0.807935	0.816951	0.813668	0.797195	0.763504	0.704554	0.609217	0.476611	0.348166	0.29567	0.331107	0.422791	0.538504	0.63403
0.803963	0.880824	0.915635	0.932917	0.941676	0.945252	0.944683	0.939631	0.928219	0.90568	0.86011	0.760132	0.545029	0.316443	0.330291	0.390024	0.589744	0.728378	0.803905	0.844628	0.866188	0.875694	0.875838	0.866506	0.84477	0.803322	0.726923	0.591578	0.40432	0.278287	0.292522	0.383685	0.534024	0.657129	0.73523	0.781291	0.806533	0.817097	0.815374	0.800838	0.76994	0.715255	0.625758	0.497257	0.363495	0.296392	0.321206	0.405486	0.521165	0.621364
0.802997	0.880377	0.915452	0.932874	0.941734	0.94541	0.944973	0.940127	0.929084	0.907291	0.863423	0.767687	0.559688	0.322653	0.328963	0.38056	0.579239	0.722391	0.800738	0.843012	0.865522	0.875745	0.876592	0.86815	0.847786	0.808738	0.736753	0.608184	0.422758	0.283846	0.286777	0.369761	0.518298	0.646372	0.728797	0.777728	0.804933	0.817056	0.816858	0.804172	0.7759	0.725224	0.641406	0.517714	0.380397	0.299337	0.312555	0.388996	0.503339	0.607914
0.802028	0.879927	0.915266	0.932829	0.941789	0.945563	0.945254	0.940609	0.929923	0.908845	0.866601	0.774906	0.57408	0.330033	0.327467	0.372102	0.568488	0.716188	0.797448	0.841321	0.864802	0.875743	0.87728	0.869697	0.850635	0.813846	0.746018	0.624093	0.441642	0.291213	0.281697	0.356877	0.502226	0.635072	0.721976	0.773903	0.803135	0.81683	0.818129	0.807213	0.781415	0.734502	0.656157	0.537787	0.3986	0.304605	0.305202	0.373522	0.485163	0.593682
0.801058	0.879474	0.915077	0.932781	0.94184	0.945712	0.945529	0.941079	0.930738	0.910348	0.869652	0.781801	0.588162	0.338455	0.325793	0.364886	0.557506	0.709764	0.794032	0.839555	0.864026	0.875689	0.877906	0.871151	0.853328	0.818666	0.754748	0.639286	0.4608	0.300361	0.277323	0.345126	0.485893	0.623223	0.714753	0.769806	0.801135	0.816421	0.819196	0.809979	0.786513	0.74313	0.670023	0.557318	0.417825	0.312223	0.299252	0.359211	0.466802	0.578679
0.800085	0.879017	0.914886	0.932731	0.941889	0.945857	0.945797	0.941536	0.931529	0.9118	0.872582	0.788389	0.601897	0.347781	0.323944	0.359169	0.546308	0.703112	0.790486	0.837712	0.863196	0.875585	0.87847	0.872515	0.855872	0.823215	0.762973	0.653755	0.480063	0.311198	0.273724	0.334522	0.469402	0.610819	0.70711	0.765429	0.798929	0.815832	0.820065	0.812484	0.791222	0.751149	0.683025	0.576179	0.437794	0.322136	0.294856	0.346147	0.448453	0.562935
0.79911	0.878557	0.914693	0.932679	0.941935	0.945998	0.946057	0.941981	0.932298	0.913203	0.875396	0.794684	0.615257	0.357925	0.321936	0.354898	0.534914	0.696228	0.786806	0.835789	0.86231	0.87543	0.878976	0.873796	0.858276	0.82751	0.770723	0.667503	0.499275	0.323586	0.271005	0.324984	0.452878	0.597863	0.699032	0.760761	0.796513	0.815063	0.820742	0.814742	0.795566	0.758598	0.695193	0.594276	0.458237	0.334216	0.292193	0.334345	0.430334	0.546493
0.798133	0.878094	0.914497	0.932625	0.941978	0.946134	0.946312	0.942415	0.933044	0.914561	0.878101	0.8007	0.62822	0.368834	0.319797	0.351699	0.523348	0.689106	0.782987	0.833786	0.861368	0.875225	0.879424	0.874995	0.860548	0.831567	0.778028	0.680541	0.51829	0.337362	0.2693	0.316357	0.43646	0.58436	0.690501	0.75579	0.793883	0.814114	0.821234	0.816765	0.799568	0.765514	0.706564	0.611544	0.478897	0.348271	0.291451	0.323779	0.412681	0.529421
0.797155	0.877627	0.914299	0.932568	0.942018	0.946267	0.94656	0.942838	0.933769	0.915874	0.880702	0.806451	0.640769	0.380446	0.31757	0.349299	0.511637	0.681743	0.779026	0.831701	0.860369	0.874971	0.879817	0.876117	0.862696	0.8354	0.784913	0.692886	0.536981	0.352362	0.268767	0.308478	0.42031	0.570325	0.681503	0.750503	0.791032	0.812985	0.821545	0.818565	0.803249	0.771931	0.717176	0.627944	0.499537	0.364064	0.292809	0.314419	0.39573	0.511809
0.796175	0.877157	0.914098	0.932509	0.942056	0.946395	0.946801	0.94325	0.934474	0.917145	0.883203	0.81195	0.652896	0.392695	0.315314	0.347494	0.499814	0.674133	0.774918	0.829531	0.859314	0.874669	0.880156	0.877165	0.864724	0.839024	0.791404	0.704562	0.555239	0.368423	0.26958	0.301266	0.404602	0.555781	0.67202	0.74489	0.787956	0.811676	0.821678	0.820151	0.806629	0.777883	0.72707	0.643456	0.519945	0.381339	0.296406	0.306269	0.379697	0.493778
0.795194	0.876683	0.913895	0.932447	0.942091	0.94652	0.947037	0.943651	0.93516	0.918375	0.885611	0.817208	0.664593	0.40551	0.313106	0.34613	0.487916	0.666273	0.770658	0.827273	0.858202	0.874319	0.880443	0.878142	0.866641	0.84245	0.797526	0.715595	0.572976	0.385388	0.271906	0.294679	0.389522	0.540761	0.662039	0.738934	0.784646	0.810185	0.821638	0.821532	0.809725	0.783399	0.736286	0.658081	0.539939	0.399827	0.302326	0.299397	0.364759	0.475473
0.794211	0.876206	0.91369	0.932384	0.942123	0.946641	0.947266	0.944042	0.935826	0.919566	0.887929	0.822239	0.675859	0.418815	0.311039	0.345084	0.475987	0.658159	0.766242	0.824927	0.85703	0.87392	0.880679	0.879051	0.868452	0.84569	0.803303	0.726012	0.590121	0.4031	0.275892	0.288691	0.375254	0.525309	0.651545	0.732624	0.781096	0.80851	0.821426	0.822716	0.812553	0.788509	0.744867	0.671832	0.559369	0.419254	0.310574	0.293927	0.351032	0.457076
0.793228	0.875726	0.913482	0.932318	0.942153	0.946758	0.94749	0.944424	0.936474	0.92072	0.890161	0.827054	0.686696	0.432531	0.309222	0.344255	0.464077	0.649789	0.761664	0.822489	0.8558	0.873474	0.880865	0.879895	0.870161	0.848756	0.808755	0.735843	0.606624	0.421399	0.281634	0.283293	0.361964	0.509486	0.640527	0.725944	0.777296	0.806649	0.821046	0.823712	0.815127	0.793238	0.75285	0.684731	0.578117	0.439355	0.321076	0.290022	0.33856	0.438789
0.792243	0.875242	0.913272	0.93225	0.94218	0.946872	0.947708	0.944795	0.937105	0.921839	0.892311	0.831664	0.697109	0.446582	0.307785	0.343561	0.452244	0.641162	0.756921	0.819957	0.85451	0.87298	0.881002	0.880676	0.871774	0.851657	0.813902	0.745118	0.622449	0.440123	0.289167	0.278501	0.34978	0.493365	0.628977	0.718878	0.77324	0.804597	0.820497	0.824524	0.817462	0.79761	0.760274	0.696811	0.596095	0.459867	0.33368	0.28787	0.327325	0.420841
0.791258	0.874755	0.913059	0.93218	0.942204	0.946982	0.947921	0.945158	0.937718	0.922923	0.894384	0.836078	0.707104	0.460887	0.306869	0.342932	0.440555	0.632277	0.752006	0.817328	0.853159	0.872439	0.881091	0.881396	0.873297	0.854404	0.818765	0.753866	0.637576	0.459108	0.298451	0.27436	0.338762	0.477038	0.616887	0.711412	0.768916	0.802353	0.819783	0.825159	0.819569	0.801648	0.767176	0.708105	0.613244	0.480545	0.348184	0.287662	0.317278	0.403467
0.790272	0.874265	0.912844	0.932108	0.942227	0.947089	0.948129	0.945512	0.938315	0.923973	0.896383	0.840307	0.716693	0.475369	0.306627	0.342306	0.429089	0.623134	0.746915	0.8146	0.851745	0.87185	0.881133	0.882058	0.874732	0.857003	0.823359	0.762118	0.651997	0.478197	0.309384	0.270948	0.328878	0.460615	0.604256	0.703529	0.764315	0.79991	0.818901	0.825622	0.821459	0.805373	0.773589	0.718654	0.629529	0.501162	0.364345	0.289572	0.308388	0.386898
0.789286	0.873771	0.912627	0.932034	0.942246	0.947192	0.948331	0.945856	0.938897	0.924993	0.898312	0.84436	0.725884	0.489953	0.307219	0.34163	0.417939	0.613734	0.741643	0.811769	0.850269	0.871214	0.881129	0.882663	0.876084	0.859465	0.827703	0.769901	0.665714	0.497239	0.321817	0.268375	0.319996	0.444223	0.591088	0.695213	0.759425	0.797265	0.817854	0.825916	0.823143	0.808804	0.779546	0.728497	0.644934	0.521516	0.381907	0.293731	0.300672	0.371334
0.7883	0.873274	0.912408	0.931958	0.942264	0.947293	0.948528	0.946193	0.939462	0.925981	0.900172	0.848246	0.734689	0.504566	0.3088	0.340859	0.407216	0.604082	0.736184	0.808833	0.848728	0.870529	0.88108	0.883213	0.877357	0.861796	0.83181	0.777244	0.678736	0.516094	0.335585	0.266784	0.311931	0.428011	0.577392	0.686448	0.754236	0.794411	0.816639	0.826047	0.824629	0.811957	0.785075	0.737675	0.659462	0.541434	0.400605	0.300207	0.294218	0.356927
0.787313	0.872774	0.912186	0.93188	0.942279	0.94739	0.94872	0.946521	0.940014	0.926941	0.901968	0.851973	0.743123	0.51914	0.311507	0.339954	0.397058	0.594183	0.730533	0.805788	0.847121	0.869797	0.880987	0.883711	0.878554	0.864003	0.835696	0.784172	0.69108	0.534641	0.350522	0.26634	0.304551	0.412145	0.563187	0.677218	0.748734	0.791344	0.815255	0.826016	0.825925	0.814849	0.790206	0.746227	0.673126	0.560774	0.420176	0.308986	0.289165	0.343756
0.786327	0.872271	0.911962	0.9318	0.942292	0.947484	0.948908	0.946841	0.94055	0.927872	0.903703	0.855549	0.751197	0.533614	0.315441	0.338884	0.387634	0.584042	0.724684	0.802632	0.845447	0.869017	0.880849	0.884158	0.879679	0.866093	0.839374	0.790711	0.702767	0.552774	0.366474	0.267223	0.297788	0.396803	0.548498	0.667509	0.742907	0.788055	0.813701	0.825825	0.827039	0.817493	0.794964	0.754193	0.685951	0.579425	0.44036	0.319974	0.285687	0.331831
0.785341	0.871764	0.911735	0.931718	0.942302	0.947575	0.949091	0.947154	0.941073	0.928776	0.905379	0.858982	0.758925	0.54793	0.320644	0.337624	0.379157	0.57367	0.718634	0.79936	0.843705	0.868189	0.880668	0.884554	0.880734	0.868073	0.842857	0.796885	0.713822	0.570406	0.383291	0.269605	0.291596	0.38217	0.533363	0.657307	0.736741	0.784538	0.811975	0.825478	0.827978	0.819904	0.799372	0.761609	0.697967	0.597305	0.460908	0.333005	0.283976	0.321103
0.784356	0.871255	0.911506	0.931633	0.942311	0.947662	0.949269	0.947459	0.941582	0.929654	0.906998	0.862278	0.766322	0.562037	0.327081	0.336157	0.371894	0.563077	0.712376	0.79597	0.841892	0.867311	0.880444	0.884903	0.881724	0.869947	0.846154	0.802716	0.724271	0.587468	0.400828	0.273636	0.28594	0.368429	0.517831	0.646599	0.730223	0.780785	0.810073	0.824975	0.828746	0.822093	0.803453	0.768512	0.709211	0.614359	0.481581	0.347865	0.284226	0.311512
0.783371	0.870741	0.911275	0.931547	0.942317	0.947747	0.949443	0.947757	0.942079	0.930507	0.908564	0.865445	0.7734	0.575892	0.334638	0.334476	0.366188	0.552277	0.705905	0.792457	0.840008	0.866384	0.880177	0.885204	0.882649	0.871721	0.849279	0.808224	0.734143	0.60391	0.418935	0.279411	0.280813	0.355736	0.501966	0.635375	0.723337	0.776787	0.807993	0.824317	0.82935	0.824072	0.807226	0.774934	0.71972	0.630555	0.502163	0.36431	0.286608	0.303026
0.782388	0.870225	0.911042	0.93146	0.942321	0.947829	0.949613	0.948047	0.942563	0.931336	0.910077	0.868489	0.780174	0.589456	0.34316	0.332582	0.362072	0.541288	0.699217	0.788818	0.83805	0.865407	0.879868	0.885459	0.883513	0.873401	0.85224	0.813431	0.743466	0.619695	0.43746	0.28696	0.276233	0.344198	0.485846	0.623628	0.716068	0.772536	0.805731	0.823505	0.829794	0.82585	0.810711	0.780907	0.729534	0.64588	0.522461	0.382085	0.291243	0.295685
0.781405	0.869706	0.910807	0.93137	0.942323	0.947909	0.949778	0.948331	0.943035	0.932141	0.911542	0.871415	0.786657	0.602699	0.352529	0.330488	0.359089	0.53013	0.692308	0.785049	0.836017	0.86438	0.879517	0.88567	0.884319	0.87499	0.855046	0.818354	0.752269	0.634801	0.456247	0.29624	0.272248	0.333841	0.469569	0.611353	0.7084	0.76802	0.803281	0.822538	0.830081	0.827436	0.813924	0.786461	0.738692	0.660337	0.542309	0.400932	0.298184	0.289591
0.780424	0.869183	0.910569	0.931278	0.942323	0.947985	0.949939	0.948608	0.943494	0.932924	0.912959	0.87423	0.792862	0.615595	0.362675	0.328216	0.356928	0.518827	0.685171	0.781146	0.833907	0.863302	0.879124	0.885836	0.885067	0.876493	0.857707	0.823011	0.76058	0.64922	0.475147	0.307138	0.26894	0.324587	0.453249	0.598551	0.700319	0.763231	0.80064	0.821416	0.830215	0.828838	0.816881	0.791622	0.747235	0.673941	0.561572	0.420595	0.307401	0.284896
0.779445	0.868658	0.910329	0.931184	0.942321	0.948059	0.950096	0.948878	0.943943	0.933686	0.914331	0.876938	0.798802	0.628124	0.37353	0.325805	0.355372	0.507406	0.677805	0.777105	0.831717	0.862172	0.878689	0.88596	0.885761	0.877915	0.860231	0.827418	0.768427	0.66295	0.494015	0.3195	0.266426	0.316263	0.437018	0.585228	0.691809	0.758156	0.797802	0.820138	0.830199	0.830065	0.819597	0.796417	0.7552	0.686717	0.580143	0.440826	0.318784	0.281782
0.778468	0.868129	0.910087	0.931089	0.942317	0.94813	0.950249	0.949142	0.94438	0.934426	0.91566	0.879545	0.804488	0.640271	0.385025	0.323303	0.354262	0.495901	0.670205	0.772921	0.829446	0.860989	0.878213	0.886042	0.886402	0.879258	0.862625	0.831589	0.775836	0.676001	0.512718	0.333156	0.264852	0.308682	0.42103	0.571395	0.682854	0.752784	0.794761	0.818702	0.830035	0.831122	0.822083	0.800867	0.762623	0.698694	0.597946	0.461381	0.332153	0.280446
0.777492	0.867597	0.909842	0.930992	0.942311	0.948199	0.950399	0.9494	0.944807	0.935146	0.916946	0.882055	0.809934	0.652027	0.397088	0.320775	0.353473	0.484348	0.662367	0.768591	0.827091	0.859753	0.877695	0.886083	0.886992	0.880527	0.864895	0.835541	0.782835	0.688387	0.531135	0.34794	0.264392	0.301741	0.405453	0.557074	0.673438	0.747102	0.791511	0.817107	0.829724	0.832015	0.824354	0.804996	0.76954	0.70991	0.614928	0.482034	0.347288	0.281082
0.776519	0.867062	0.909596	0.930893	0.942303	0.948265	0.950544	0.949652	0.945223	0.935847	0.918193	0.884474	0.81515	0.663386	0.409651	0.318301	0.352907	0.472792	0.654291	0.764109	0.824651	0.858463	0.877135	0.886083	0.887533	0.881724	0.86705	0.839284	0.789446	0.700127	0.549164	0.363704	0.265228	0.295368	0.390469	0.542294	0.663549	0.741097	0.788044	0.815349	0.829269	0.83275	0.826418	0.808822	0.775984	0.7204	0.631059	0.502575	0.363943	0.283857
0.775548	0.866524	0.909347	0.930792	0.942293	0.948328	0.950686	0.949898	0.94563	0.936529	0.919402	0.886805	0.820148	0.674346	0.422641	0.315979	0.352481	0.461282	0.645974	0.759472	0.822122	0.857118	0.876534	0.886043	0.888026	0.882853	0.869094	0.842832	0.795694	0.711243	0.566719	0.380308	0.267541	0.289507	0.376265	0.527095	0.653173	0.734757	0.784353	0.813426	0.82867	0.833332	0.828287	0.812364	0.781985	0.730204	0.646329	0.522817	0.381868	0.288886
0.774581	0.865982	0.909096	0.930689	0.942281	0.948389	0.950825	0.950138	0.946026	0.937193	0.920573	0.889052	0.824938	0.684907	0.435989	0.31392	0.352126	0.449877	0.637414	0.754674	0.819502	0.855716	0.87589	0.885964	0.888473	0.883917	0.871033	0.846197	0.8016	0.721763	0.58373	0.397615	0.271483	0.284123	0.363017	0.51153	0.642299	0.728066	0.78043	0.811335	0.827927	0.833764	0.829969	0.81564	0.787572	0.739362	0.66074	0.542602	0.400812	0.296208
0.773616	0.865438	0.908843	0.930585	0.942267	0.948448	0.950959	0.950373	0.946413	0.93784	0.921709	0.891219	0.82953	0.695073	0.449623	0.312254	0.351782	0.438647	0.628614	0.749711	0.816789	0.854257	0.875205	0.885846	0.888874	0.884918	0.872873	0.849388	0.807184	0.731711	0.600144	0.415486	0.277155	0.279206	0.350873	0.495667	0.630917	0.72101	0.776265	0.809071	0.82704	0.83405	0.831473	0.818664	0.792772	0.747911	0.674308	0.5618	0.420526	0.305778
0.772654	0.864891	0.908587	0.930479	0.942251	0.948504	0.951091	0.950602	0.946791	0.938469	0.922811	0.89331	0.833933	0.704851	0.463475	0.311124	0.351397	0.427672	0.619572	0.744578	0.81398	0.852739	0.874477	0.885689	0.889232	0.885859	0.874619	0.852416	0.812468	0.741115	0.615926	0.433777	0.284589	0.274776	0.339921	0.479588	0.619023	0.713575	0.77185	0.806631	0.826009	0.834194	0.832806	0.821451	0.79761	0.75589	0.687057	0.580309	0.440772	0.317472
0.771697	0.86434	0.90833	0.930371	0.942234	0.948558	0.951219	0.950826	0.94716	0.939082	0.923881	0.895328	0.838157	0.714246	0.477477	0.310686	0.350924	0.417051	0.610293	0.73927	0.811071	0.851161	0.873707	0.885495	0.889547	0.886742	0.876275	0.855289	0.817468	0.750003	0.63105	0.452343	0.293738	0.270884	0.330151	0.463393	0.606612	0.705745	0.767175	0.80401	0.824833	0.834197	0.833975	0.824013	0.802109	0.763335	0.699018	0.598054	0.461314	0.331101
0.770743	0.863787	0.90807	0.930261	0.942215	0.94861	0.951344	0.951045	0.94752	0.93968	0.924919	0.897276	0.842211	0.723269	0.491561	0.311099	0.350324	0.406907	0.60078	0.733783	0.808061	0.849523	0.872893	0.885263	0.889821	0.88757	0.877845	0.858017	0.822202	0.758403	0.645504	0.47104	0.304489	0.267614	0.321445	0.447199	0.593688	0.697504	0.762228	0.801203	0.82351	0.834062	0.834985	0.826363	0.80629	0.770279	0.710226	0.614985	0.481933	0.346438
0.769793	0.863231	0.907808	0.93015	0.942194	0.948659	0.951465	0.951259	0.947871	0.940262	0.925927	0.899158	0.846102	0.73193	0.505667	0.312521	0.349561	0.397395	0.591038	0.728111	0.804946	0.847821	0.872036	0.884993	0.890054	0.888344	0.879334	0.860608	0.826686	0.766342	0.659288	0.48973	0.31668	0.265086	0.313599	0.431145	0.580258	0.688839	0.756998	0.798203	0.82204	0.833791	0.835843	0.828512	0.810173	0.776755	0.720717	0.631074	0.502428	0.363241
0.768847	0.862672	0.907544	0.930037	0.942171	0.948707	0.951584	0.951468	0.948215	0.940829	0.926905	0.900977	0.849839	0.740239	0.519733	0.315093	0.348608	0.388713	0.581076	0.72225	0.801722	0.846056	0.871136	0.884687	0.890248	0.889067	0.880746	0.863069	0.830935	0.773844	0.672405	0.508281	0.330136	0.263449	0.306449	0.415385	0.566337	0.679733	0.751474	0.795004	0.820419	0.833384	0.836553	0.830469	0.813777	0.782793	0.73053	0.646311	0.522617	0.381261
0.767906	0.86211	0.907277	0.929922	0.942147	0.948752	0.951699	0.951672	0.94855	0.941382	0.927856	0.902734	0.853428	0.748209	0.533705	0.318914	0.347441	0.381127	0.570902	0.716196	0.798387	0.844226	0.870191	0.884343	0.890403	0.88974	0.882083	0.865407	0.834963	0.780937	0.68487	0.526579	0.344693	0.262881	0.299898	0.400091	0.551947	0.670172	0.745643	0.7916	0.818646	0.832843	0.837119	0.832244	0.817117	0.788422	0.739703	0.660699	0.542348	0.400256
0.76697	0.861544	0.907009	0.929806	0.942121	0.948795	0.951812	0.951872	0.948878	0.941922	0.92878	0.904433	0.856878	0.75585	0.547533	0.324023	0.346043	0.375009	0.560527	0.709942	0.794937	0.842328	0.869201	0.883963	0.890519	0.890365	0.88335	0.867628	0.838782	0.787643	0.696699	0.54452	0.360206	0.263569	0.293864	0.385446	0.537121	0.660144	0.739493	0.787984	0.816717	0.832168	0.837546	0.833845	0.82021	0.793669	0.748275	0.674253	0.561493	0.419987
0.76604	0.860976	0.906738	0.929688	0.942093	0.948836	0.951921	0.952067	0.949199	0.942447	0.929677	0.906077	0.860194	0.763176	0.561171	0.330369	0.344407	0.370682	0.549968	0.703486	0.791369	0.840362	0.868165	0.883546	0.890599	0.890944	0.884549	0.869739	0.842406	0.793985	0.707912	0.562017	0.376541	0.265699	0.288284	0.371639	0.521901	0.649636	0.733009	0.784147	0.814629	0.83136	0.837836	0.835279	0.823068	0.798557	0.756282	0.686997	0.579955	0.440221
0.765115	0.860406	0.906466	0.929568	0.942064	0.948875	0.952028	0.952257	0.949512	0.94296	0.93055	0.907667	0.863383	0.770198	0.57458	0.337818	0.34253	0.367647	0.539239	0.696823	0.787679	0.838325	0.867084	0.883092	0.890642	0.891478	0.885683	0.871745	0.845846	0.799985	0.718534	0.579001	0.393572	0.269433	0.283122	0.358844	0.506342	0.638638	0.726179	0.780081	0.812379	0.830417	0.837992	0.836553	0.825706	0.80311	0.76376	0.698962	0.59766	0.460732
0.764195	0.859832	0.906191	0.929447	0.942033	0.948912	0.952131	0.952444	0.949817	0.94346	0.931398	0.909206	0.866452	0.776929	0.587726	0.346205	0.340419	0.365516	0.528362	0.689949	0.783862	0.836216	0.865955	0.882601	0.890649	0.891968	0.886756	0.873652	0.849111	0.805664	0.72859	0.595416	0.411168	0.274878	0.278368	0.347197	0.490515	0.627142	0.718986	0.775777	0.809961	0.829339	0.838018	0.837674	0.828135	0.807349	0.770742	0.710181	0.614561	0.481308
0.763283	0.859256	0.905914	0.929324	0.942	0.948947	0.952233	0.952626	0.950116	0.943948	0.932224	0.910696	0.869405	0.78338	0.60058	0.35543	0.338092	0.364041	0.517361	0.682859	0.779917	0.834032	0.864779	0.882074	0.89062	0.892416	0.887769	0.875465	0.852213	0.811041	0.738106	0.611224	0.429195	0.282074	0.274042	0.336767	0.474505	0.615143	0.711418	0.771226	0.807372	0.828125	0.837914	0.838646	0.830367	0.811293	0.777261	0.720691	0.630629	0.501753
0.762376	0.858676	0.905635	0.929199	0.941966	0.94898	0.952331	0.952804	0.950409	0.944425	0.933026	0.912139	0.872248	0.789565	0.613117	0.365405	0.335576	0.363048	0.506261	0.675552	0.775838	0.831772	0.863555	0.88151	0.890557	0.892823	0.888724	0.877188	0.85516	0.816134	0.747109	0.626397	0.447517	0.290981	0.270195	0.327516	0.458414	0.602641	0.703458	0.766417	0.804607	0.826774	0.837683	0.839476	0.83241	0.81496	0.783346	0.73053	0.645854	0.521893
0.761477	0.858094	0.905354	0.929073	0.94193	0.949011	0.952427	0.952978	0.950694	0.944889	0.933808	0.913536	0.874986	0.795494	0.625319	0.376049	0.332909	0.362406	0.495097	0.668023	0.771621	0.829434	0.862281	0.880909	0.890459	0.89319	0.889626	0.878825	0.857961	0.820959	0.755625	0.640921	0.465996	0.301483	0.266911	0.319286	0.442362	0.589639	0.695093	0.76134	0.801659	0.825284	0.837325	0.840167	0.834274	0.818368	0.789025	0.739734	0.66024	0.541577
0.760584	0.85751	0.90507	0.928945	0.941893	0.94904	0.95252	0.953148	0.950974	0.945343	0.934568	0.914891	0.877625	0.801179	0.637171	0.387286	0.330143	0.362012	0.483903	0.66027	0.767263	0.827015	0.860957	0.880271	0.890327	0.893518	0.890474	0.880381	0.860624	0.825534	0.76368	0.654789	0.484498	0.313417	0.264311	0.311861	0.426489	0.576145	0.686308	0.755983	0.798523	0.823652	0.836842	0.840724	0.835968	0.82153	0.794325	0.748342	0.673801	0.560683
0.7597	0.856922	0.904785	0.928816	0.941854	0.949067	0.95261	0.953314	0.951247	0.945786	0.935308	0.916204	0.880168	0.80663	0.648662	0.399044	0.327343	0.361783	0.472723	0.652292	0.762759	0.824513	0.859581	0.879595	0.890162	0.893809	0.891272	0.88186	0.863156	0.829872	0.771299	0.668007	0.502898	0.326602	0.262546	0.305101	0.410952	0.562177	0.677087	0.750335	0.795193	0.821876	0.836234	0.84115	0.837499	0.824462	0.79927	0.756391	0.68656	0.579113
0.758823	0.856332	0.904497	0.928685	0.941814	0.949093	0.952698	0.953477	0.951514	0.946219	0.936029	0.917477	0.88262	0.811859	0.659787	0.411255	0.324588	0.361648	0.461606	0.644087	0.758106	0.821926	0.858154	0.878882	0.889963	0.894062	0.89202	0.883265	0.865565	0.833987	0.778508	0.680583	0.521079	0.34087	0.261792	0.298896	0.395926	0.547759	0.667419	0.744384	0.791661	0.819954	0.835501	0.841448	0.838873	0.827175	0.803883	0.763914	0.698548	0.596796
0.757954	0.855739	0.904208	0.928552	0.941772	0.949117	0.952784	0.953635	0.951775	0.946641	0.93673	0.918711	0.884985	0.816875	0.670542	0.423853	0.321973	0.361548	0.45061	0.635656	0.753297	0.819251	0.856673	0.878131	0.88973	0.89428	0.892722	0.884599	0.867857	0.837894	0.785329	0.692532	0.538941	0.356077	0.262244	0.293158	0.381596	0.532925	0.657289	0.738116	0.787919	0.817881	0.834643	0.84162	0.840098	0.829683	0.808183	0.770945	0.709796	0.613685
0.757094	0.855144	0.903916	0.928418	0.941729	0.949139	0.952867	0.953791	0.95203	0.947053	0.937414	0.919909	0.887267	0.821688	0.680926	0.436773	0.319606	0.361429	0.439805	0.626998	0.74833	0.816486	0.855137	0.877341	0.889465	0.894462	0.893378	0.885865	0.870038	0.841603	0.791786	0.703873	0.556395	0.372097	0.264095	0.28782	0.368149	0.517719	0.646687	0.731517	0.78396	0.815654	0.833659	0.84167	0.841179	0.831995	0.812192	0.777515	0.720341	0.629751
0.756243	0.854546	0.903622	0.928282	0.941684	0.949159	0.952948	0.953942	0.95228	0.947456	0.93808	0.921072	0.889469	0.826308	0.690941	0.449955	0.317615	0.361246	0.429274	0.618116	0.7432	0.813628	0.853546	0.876513	0.889167	0.89461	0.893991	0.887067	0.872113	0.845126	0.797899	0.714628	0.573369	0.388811	0.267512	0.282843	0.355759	0.502198	0.635603	0.724576	0.779776	0.81327	0.832549	0.841598	0.842121	0.834122	0.815926	0.783655	0.73022	0.644983
0.755402	0.853945	0.903326	0.928145	0.941637	0.949178	0.953027	0.954091	0.952525	0.94785	0.938729	0.9222	0.891596	0.830744	0.700591	0.463335	0.31614	0.360956	0.41912	0.609012	0.737902	0.810674	0.851897	0.875645	0.888836	0.894723	0.89456	0.888208	0.874089	0.848474	0.803689	0.72482	0.589806	0.406097	0.272619	0.278218	0.344555	0.486434	0.624031	0.717276	0.775357	0.810723	0.831311	0.841408	0.842929	0.836073	0.819403	0.789392	0.73947	0.659386
0.75457	0.853342	0.903028	0.928006	0.94159	0.949195	0.953103	0.954236	0.952764	0.948235	0.939361	0.923295	0.89365	0.835004	0.709882	0.476854	0.315335	0.360523	0.409473	0.599691	0.732432	0.807622	0.85019	0.874738	0.888473	0.894804	0.895089	0.889289	0.87597	0.851657	0.809175	0.734475	0.605663	0.423832	0.279467	0.273962	0.334588	0.470514	0.611967	0.709604	0.770694	0.808009	0.829943	0.841098	0.843607	0.837857	0.822636	0.794752	0.748127	0.672972
0.753748	0.852737	0.902728	0.927866	0.941541	0.94921	0.953177	0.954377	0.952998	0.948611	0.939978	0.924359	0.895635	0.839096	0.718821	0.490453	0.315362	0.359915	0.400505	0.590159	0.726786	0.804468	0.848423	0.873791	0.888077	0.894852	0.895578	0.890313	0.87776	0.854684	0.814374	0.743618	0.620909	0.441886	0.288025	0.270124	0.325791	0.45454	0.599411	0.701546	0.765775	0.805122	0.828445	0.840672	0.844158	0.83948	0.825641	0.79976	0.756228	0.685765
0.752937	0.852129	0.902426	0.927724	0.94149	0.949224	0.953249	0.954516	0.953227	0.948978	0.940579	0.925393	0.897554	0.843029	0.727417	0.504077	0.316382	0.359105	0.392448	0.580422	0.720959	0.80121	0.846595	0.872803	0.887648	0.894868	0.896027	0.891283	0.879465	0.857563	0.819305	0.752274	0.635528	0.460128	0.298185	0.266789	0.317974	0.438636	0.586368	0.693087	0.760592	0.802057	0.826813	0.840128	0.844586	0.840951	0.828431	0.804436	0.763807	0.697791
0.752138	0.851518	0.902121	0.927581	0.941438	0.949236	0.953319	0.954651	0.953451	0.949337	0.941166	0.926397	0.899409	0.846809	0.735678	0.517673	0.318545	0.358069	0.385634	0.570491	0.714947	0.797844	0.844705	0.871774	0.887187	0.894852	0.89644	0.892201	0.881089	0.860303	0.823982	0.760468	0.649509	0.47843	0.309782	0.264073	0.310932	0.422942	0.572848	0.684213	0.755133	0.798807	0.825045	0.839468	0.844895	0.842275	0.831016	0.808803	0.770897	0.709085
0.751349	0.850905	0.901815	0.927436	0.941385	0.949247	0.953387	0.954784	0.95367	0.949689	0.941737	0.927374	0.901203	0.850445	0.743616	0.531191	0.321965	0.356792	0.380595	0.560378	0.708746	0.794367	0.842749	0.870702	0.886694	0.894804	0.896816	0.893068	0.882634	0.862912	0.82842	0.768226	0.662853	0.496669	0.322631	0.262126	0.304522	0.407617	0.558869	0.674911	0.749385	0.795366	0.823139	0.83869	0.845085	0.843458	0.833409	0.81288	0.777528	0.719681
0.750573	0.85029	0.901506	0.92729	0.94133	0.949256	0.953453	0.954913	0.953884	0.950032	0.942295	0.928323	0.902939	0.853941	0.751239	0.544587	0.326692	0.355261	0.377204	0.550095	0.702351	0.790776	0.840728	0.869588	0.886168	0.894727	0.897156	0.893887	0.884105	0.865395	0.832634	0.775572	0.675568	0.514732	0.336556	0.261126	0.298625	0.392837	0.544457	0.665166	0.743337	0.791726	0.821091	0.837796	0.84516	0.844506	0.835618	0.816684	0.783731	0.729614
0.749809	0.849672	0.901196	0.927142	0.941274	0.949263	0.953516	0.95504	0.954094	0.950368	0.94284	0.929245	0.904619	0.857306	0.758559	0.557818	0.332687	0.353471	0.374881	0.53966	0.69576	0.787067	0.838638	0.868431	0.885609	0.894618	0.897461	0.89466	0.885505	0.867761	0.836637	0.782528	0.687664	0.532517	0.351411	0.261269	0.293148	0.37879	0.529646	0.654967	0.736976	0.787881	0.818896	0.836784	0.845121	0.845423	0.837654	0.820231	0.789533	0.738922
0.749058	0.849052	0.900883	0.926992	0.941217	0.949269	0.953578	0.955163	0.9543	0.950696	0.943371	0.930143	0.906245	0.860545	0.765587	0.570849	0.339807	0.351424	0.373313	0.529092	0.688968	0.783236	0.836479	0.86723	0.885016	0.894479	0.897733	0.895387	0.886838	0.870014	0.84044	0.789117	0.699159	0.549933	0.367075	0.262754	0.28802	0.365663	0.514482	0.644305	0.730288	0.783822	0.816553	0.835652	0.84497	0.846214	0.839524	0.823538	0.79496	0.747641
0.74832	0.84843	0.900569	0.926841	0.941158	0.949274	0.953638	0.955284	0.954501	0.951017	0.94389	0.931016	0.90782	0.863664	0.772334	0.583646	0.34789	0.34913	0.372296	0.518414	0.681972	0.779281	0.834248	0.865983	0.884391	0.894311	0.897971	0.896071	0.888106	0.872162	0.844056	0.795359	0.710073	0.566908	0.383435	0.265761	0.283203	0.353629	0.499024	0.63317	0.723261	0.77954	0.814055	0.834401	0.844708	0.846882	0.841237	0.826617	0.800034	0.755806
0.747596	0.847806	0.900252	0.926689	0.941098	0.949277	0.953696	0.955402	0.954698	0.951331	0.944396	0.931866	0.909346	0.866668	0.778811	0.596182	0.356818	0.346607	0.371683	0.507651	0.67477	0.775198	0.831944	0.864691	0.883733	0.894113	0.898178	0.896713	0.889312	0.874208	0.847494	0.801276	0.720428	0.58338	0.400381	0.270427	0.278682	0.342811	0.483343	0.621555	0.715881	0.775027	0.8114	0.833028	0.844336	0.847431	0.842799	0.829483	0.80478	0.763451
0.746886	0.847179	0.899933	0.926535	0.941037	0.949278	0.953752	0.955517	0.95489	0.951639	0.94489	0.932693	0.910825	0.869562	0.785028	0.608434	0.366488	0.343881	0.371363	0.496836	0.667359	0.770982	0.829564	0.863351	0.88304	0.893885	0.898352	0.897315	0.890459	0.876159	0.850765	0.806886	0.730246	0.599302	0.417794	0.276822	0.274472	0.333248	0.467527	0.60946	0.708133	0.770272	0.80858	0.831531	0.843855	0.847865	0.844218	0.832146	0.809217	0.770609
0.746192	0.84655	0.899612	0.92638	0.940974	0.949279	0.953806	0.95563	0.955079	0.95194	0.945373	0.933499	0.912258	0.872353	0.790996	0.620383	0.376803	0.340992	0.371248	0.486002	0.659736	0.76663	0.827106	0.861964	0.882314	0.893628	0.898496	0.897878	0.891549	0.878019	0.853878	0.812206	0.739552	0.614641	0.435555	0.284933	0.270622	0.324848	0.45168	0.596884	0.700003	0.765266	0.805592	0.829908	0.843264	0.848185	0.845498	0.834618	0.813365	0.77731
0.745513	0.845919	0.899289	0.926223	0.94091	0.949277	0.953858	0.95574	0.955264	0.952234	0.945845	0.934283	0.913647	0.875043	0.796726	0.632013	0.387684	0.337988	0.371264	0.475191	0.651902	0.762138	0.824568	0.860528	0.881553	0.893342	0.898609	0.898402	0.892585	0.879792	0.856841	0.817254	0.74837	0.629374	0.45354	0.294662	0.267209	0.317398	0.435926	0.583833	0.691478	0.759998	0.802428	0.828156	0.842564	0.848394	0.846646	0.836908	0.817242	0.783583
0.74485	0.845286	0.898964	0.926065	0.940845	0.949275	0.953909	0.955848	0.955445	0.952522	0.946305	0.935047	0.914995	0.877638	0.802228	0.643314	0.399055	0.33493	0.371351	0.464451	0.643854	0.757501	0.821948	0.859042	0.880758	0.893027	0.898693	0.89889	0.893568	0.881483	0.859664	0.822046	0.756726	0.64349	0.471625	0.305848	0.264347	0.310702	0.420404	0.570319	0.682544	0.754457	0.799083	0.826274	0.841754	0.848495	0.847666	0.839027	0.820863	0.789457
0.744204	0.844652	0.898637	0.925905	0.940778	0.949271	0.953958	0.955953	0.955622	0.952804	0.946755	0.935791	0.916302	0.880142	0.807511	0.654277	0.41085	0.331893	0.371454	0.453839	0.635593	0.752717	0.819243	0.857506	0.879927	0.892683	0.898747	0.899342	0.894501	0.883095	0.862353	0.826597	0.764643	0.656984	0.489692	0.3183	0.262182	0.304608	0.405275	0.556359	0.673187	0.748631	0.795551	0.824257	0.840834	0.848489	0.848563	0.840982	0.824244	0.794955
0.743575	0.844015	0.898308	0.925744	0.940711	0.949265	0.954005	0.956055	0.955795	0.95308	0.947195	0.936516	0.917571	0.882558	0.812586	0.664896	0.423009	0.328965	0.371526	0.443422	0.627121	0.747781	0.816451	0.855916	0.879061	0.89231	0.898772	0.899759	0.895386	0.884633	0.864916	0.83092	0.772144	0.66986	0.507627	0.331835	0.26089	0.298989	0.390716	0.541982	0.663396	0.742509	0.791823	0.822102	0.839803	0.848377	0.84934	0.842781	0.827399	0.800103
0.742964	0.843376	0.897977	0.925581	0.940642	0.949258	0.95405	0.956156	0.955965	0.95335	0.947625	0.937222	0.918803	0.884892	0.817461	0.675171	0.435471	0.326251	0.371523	0.433283	0.618438	0.742688	0.81357	0.854274	0.878159	0.891908	0.898769	0.900143	0.896225	0.886099	0.867359	0.835028	0.779253	0.682127	0.52533	0.346299	0.260667	0.293745	0.376917	0.527221	0.653159	0.736077	0.787893	0.819806	0.838661	0.848161	0.850002	0.844432	0.830341	0.804923
0.742371	0.842735	0.897644	0.925417	0.940571	0.94925	0.954094	0.956254	0.956131	0.953614	0.948045	0.937911	0.919998	0.887146	0.822145	0.685102	0.44818	0.323869	0.371409	0.423527	0.609549	0.737435	0.810595	0.852577	0.877221	0.891477	0.898738	0.900494	0.897019	0.887497	0.869689	0.838934	0.785992	0.6938	0.54271	0.361571	0.261717	0.288807	0.364066	0.512123	0.642465	0.729323	0.783751	0.817364	0.837405	0.847842	0.850552	0.845941	0.833082	0.809434
0.741798	0.842093	0.897309	0.925252	0.9405	0.949241	0.954136	0.956349	0.956294	0.953873	0.948455	0.938582	0.92116	0.889324	0.826648	0.694689	0.461082	0.321955	0.371148	0.414291	0.600457	0.732018	0.807526	0.850823	0.876245	0.891017	0.898679	0.900812	0.897769	0.88883	0.871911	0.84265	0.792381	0.704896	0.559688	0.377546	0.264233	0.28413	0.352337	0.496747	0.631308	0.722234	0.779391	0.814771	0.836034	0.84742	0.850993	0.847314	0.835632	0.813657
0.741245	0.841448	0.896972	0.925085	0.940427	0.94923	0.954177	0.956443	0.956454	0.954127	0.948857	0.939237	0.922288	0.891428	0.830976	0.703938	0.474122	0.320655	0.37071	0.405758	0.591168	0.726433	0.804359	0.849013	0.875231	0.890528	0.898592	0.9011	0.898479	0.8901	0.874031	0.846186	0.798439	0.715435	0.576201	0.39412	0.268368	0.279698	0.341852	0.481166	0.619682	0.714796	0.774801	0.812024	0.834546	0.846895	0.851327	0.848557	0.838003	0.817608
0.740712	0.840802	0.896633	0.924917	0.940353	0.949219	0.954216	0.956534	0.95661	0.954375	0.949249	0.939876	0.923384	0.893463	0.835138	0.712853	0.48725	0.320133	0.370069	0.398189	0.58169	0.720675	0.801091	0.847143	0.87418	0.890009	0.898479	0.901357	0.899148	0.891311	0.876054	0.849552	0.804187	0.725438	0.592199	0.411184	0.274215	0.275523	0.332638	0.465465	0.607585	0.706996	0.769974	0.809117	0.832939	0.846268	0.851556	0.849674	0.840203	0.821305
0.740201	0.840155	0.896292	0.924747	0.940278	0.949205	0.954253	0.956623	0.956763	0.954618	0.949633	0.940499	0.924449	0.895431	0.839141	0.721442	0.500414	0.320553	0.369202	0.392001	0.572032	0.714741	0.797719	0.845213	0.873089	0.889462	0.898339	0.901585	0.899778	0.892465	0.877985	0.852758	0.809642	0.73493	0.607643	0.428627	0.281783	0.271647	0.324584	0.44975	0.595019	0.698819	0.764899	0.806044	0.831211	0.845538	0.851683	0.850671	0.84224	0.824762
0.739712	0.839505	0.895949	0.924576	0.940202	0.949191	0.954289	0.95671	0.956912	0.954856	0.950009	0.941107	0.925485	0.897335	0.842993	0.729712	0.513568	0.322078	0.368091	0.387782	0.562205	0.708627	0.794241	0.84322	0.871958	0.888884	0.898172	0.901783	0.900371	0.893564	0.879828	0.855812	0.814821	0.743932	0.622506	0.446331	0.290994	0.268144	0.317463	0.434142	0.581989	0.690253	0.759565	0.802799	0.829358	0.844705	0.851709	0.851551	0.844124	0.827994
0.739246	0.838855	0.895603	0.924403	0.940125	0.949175	0.954323	0.956795	0.957059	0.95509	0.950376	0.9417	0.926492	0.899178	0.8467	0.73767	0.526666	0.324844	0.366721	0.38499	0.552223	0.70233	0.790652	0.841164	0.870788	0.888277	0.897978	0.901953	0.900927	0.894611	0.881588	0.858723	0.81974	0.752469	0.636772	0.464179	0.301694	0.265119	0.31108	0.418782	0.568508	0.681285	0.753962	0.799376	0.827378	0.843769	0.851635	0.852319	0.84586	0.831014
0.738805	0.838202	0.895256	0.924229	0.940046	0.949159	0.954356	0.956878	0.957203	0.955318	0.950736	0.942279	0.927472	0.900961	0.850269	0.745327	0.539667	0.328933	0.365085	0.383128	0.5421	0.695846	0.78695	0.839043	0.869575	0.88764	0.897759	0.902095	0.901449	0.895607	0.883268	0.861498	0.824413	0.760564	0.650433	0.482056	0.313691	0.262714	0.305272	0.403832	0.554595	0.6719	0.748078	0.795768	0.825268	0.842728	0.851463	0.852978	0.847456	0.833832
0.738388	0.837548	0.894907	0.924054	0.939966	0.949141	0.954387	0.956959	0.957343	0.955542	0.951088	0.942844	0.928425	0.902688	0.853706	0.752691	0.552533	0.334339	0.363178	0.381929	0.531856	0.689172	0.783132	0.836854	0.868321	0.886973	0.897513	0.902209	0.901936	0.896555	0.884873	0.864144	0.828855	0.76824	0.66349	0.499851	0.32679	0.261099	0.299905	0.389467	0.540277	0.662088	0.741901	0.791969	0.823024	0.841582	0.851194	0.85353	0.848918	0.836462
0.737997	0.836893	0.894556	0.923877	0.939886	0.949121	0.954417	0.957038	0.957481	0.955762	0.951432	0.943396	0.929352	0.904361	0.857017	0.759771	0.565228	0.340938	0.361003	0.381215	0.521512	0.682306	0.779193	0.834596	0.867024	0.886275	0.897241	0.902297	0.90239	0.897457	0.886405	0.866669	0.833079	0.775519	0.675948	0.517461	0.340828	0.26047	0.294875	0.37588	0.525589	0.651838	0.735419	0.787969	0.820642	0.840328	0.850829	0.853979	0.850252	0.838912
0.737633	0.836237	0.894203	0.923698	0.939803	0.949101	0.954446	0.957114	0.957616	0.955976	0.951769	0.943935	0.930255	0.905982	0.860208	0.766579	0.577723	0.348557	0.358571	0.380859	0.511093	0.675244	0.775131	0.832268	0.865684	0.885546	0.896943	0.902358	0.902812	0.898314	0.887868	0.869079	0.837098	0.782424	0.687819	0.534796	0.355678	0.261034	0.29011	0.363262	0.510578	0.641141	0.728619	0.783762	0.818117	0.838967	0.850366	0.854327	0.851462	0.841192
0.737297	0.835579	0.893848	0.923519	0.93972	0.949079	0.954473	0.95719	0.957749	0.956187	0.952098	0.944461	0.931134	0.907553	0.863283	0.773123	0.589989	0.357054	0.355898	0.380762	0.500628	0.667984	0.770943	0.829866	0.864298	0.884786	0.896619	0.902392	0.903203	0.899127	0.889266	0.871379	0.840922	0.788974	0.699118	0.551775	0.371238	0.262992	0.285563	0.351788	0.495301	0.629989	0.721489	0.779339	0.815446	0.837494	0.849808	0.854577	0.852554	0.84331
0.73699	0.83492	0.893491	0.923338	0.939636	0.949057	0.954499	0.957263	0.957878	0.956394	0.952421	0.944975	0.931989	0.909076	0.866249	0.779414	0.602004	0.366302	0.35301	0.380847	0.490149	0.660526	0.766623	0.827389	0.862867	0.883994	0.89627	0.902402	0.903563	0.899899	0.8906	0.873576	0.844563	0.79519	0.709861	0.56833	0.387412	0.266519	0.281214	0.341582	0.47983	0.618378	0.714015	0.774691	0.812622	0.835909	0.849154	0.854729	0.853532	0.845276
0.736714	0.83426	0.893131	0.923155	0.939551	0.949033	0.954523	0.957334	0.958005	0.956596	0.952737	0.945478	0.932823	0.910553	0.869109	0.78546	0.613748	0.376196	0.349942	0.381048	0.479697	0.652868	0.762169	0.824835	0.861389	0.88317	0.895894	0.902386	0.903893	0.900631	0.891874	0.875674	0.848032	0.80109	0.720071	0.584407	0.4041	0.27173	0.277069	0.332666	0.464252	0.606305	0.706184	0.769808	0.809642	0.834209	0.848403	0.854786	0.854399	0.847096
0.736469	0.833598	0.89277	0.922971	0.939464	0.949008	0.954546	0.957404	0.958129	0.956794	0.953047	0.945969	0.933635	0.911986	0.871869	0.791273	0.625206	0.386643	0.346737	0.381308	0.469316	0.645009	0.757578	0.822202	0.859863	0.882314	0.895493	0.902344	0.904195	0.901325	0.893091	0.877678	0.851337	0.806692	0.729767	0.599962	0.421199	0.278663	0.273165	0.324912	0.44867	0.593774	0.697982	0.76468	0.806499	0.832392	0.847555	0.85475	0.855159	0.848776
0.736258	0.832936	0.892407	0.922786	0.939376	0.948982	0.954568	0.957471	0.958251	0.956988	0.95335	0.946448	0.934426	0.913376	0.874532	0.796861	0.636363	0.397569	0.343451	0.38158	0.45906	0.63695	0.752845	0.819487	0.858289	0.881425	0.895065	0.902279	0.904469	0.901981	0.894252	0.879593	0.854488	0.812014	0.738972	0.614964	0.438597	0.287267	0.269568	0.318087	0.433205	0.580791	0.689398	0.759298	0.803188	0.830454	0.84661	0.85462	0.855816	0.850324
0.736082	0.832273	0.892042	0.922599	0.939287	0.948955	0.954588	0.957538	0.95837	0.957179	0.953647	0.946917	0.935197	0.914725	0.877104	0.802233	0.647212	0.408905	0.340153	0.381817	0.448994	0.628693	0.747966	0.816688	0.856664	0.880503	0.894612	0.902188	0.904715	0.902601	0.89536	0.881423	0.857492	0.817071	0.747708	0.629392	0.456185	0.297404	0.266376	0.311987	0.417996	0.567368	0.680417	0.753649	0.799701	0.828392	0.845566	0.854399	0.856373	0.851745
0.735943	0.831609	0.891676	0.922411	0.939198	0.948927	0.954607	0.957602	0.958487	0.957366	0.953937	0.947376	0.935948	0.916035	0.879588	0.807399	0.657744	0.420592	0.336922	0.381982	0.4392	0.620238	0.742939	0.813802	0.854988	0.879546	0.894132	0.902074	0.904934	0.903186	0.896418	0.883172	0.860358	0.821878	0.755999	0.643234	0.47385	0.308884	0.263722	0.306439	0.403205	0.553525	0.671028	0.747724	0.796033	0.826203	0.844422	0.854087	0.856831	0.853044
0.735843	0.830944	0.891307	0.922222	0.939107	0.948897	0.954625	0.957665	0.958601	0.957549	0.954222	0.947824	0.936681	0.917307	0.881987	0.812366	0.667957	0.432576	0.333852	0.382039	0.429779	0.61159	0.737758	0.810827	0.853259	0.878555	0.893626	0.901935	0.905126	0.903737	0.897427	0.884845	0.863093	0.82645	0.763867	0.656487	0.491484	0.321502	0.26177	0.301302	0.389007	0.539287	0.661219	0.74151	0.792176	0.823884	0.843177	0.853684	0.857194	0.854226
0.735785	0.830278	0.890936	0.922031	0.939014	0.948867	0.954642	0.957726	0.958713	0.957728	0.954501	0.948263	0.937395	0.918542	0.884306	0.817145	0.677848	0.444803	0.331054	0.381954	0.42087	0.602753	0.732421	0.807761	0.851476	0.877529	0.893094	0.901773	0.905293	0.904256	0.898389	0.886444	0.865705	0.830799	0.771334	0.669152	0.508987	0.33508	0.26071	0.296471	0.375597	0.524691	0.65098	0.734996	0.788122	0.821429	0.84183	0.853191	0.857463	0.855296
0.735773	0.829612	0.890563	0.921839	0.938921	0.948836	0.954657	0.957785	0.958823	0.957904	0.954774	0.948691	0.938092	0.919743	0.886548	0.821742	0.687418	0.457224	0.328651	0.3817	0.412662	0.593732	0.726924	0.804601	0.849638	0.876467	0.892535	0.901587	0.905434	0.904743	0.899305	0.887973	0.868198	0.834939	0.778421	0.681237	0.526264	0.349479	0.260752	0.291869	0.363168	0.509782	0.640302	0.728169	0.783864	0.818836	0.840378	0.852608	0.857641	0.856257
0.735813	0.828945	0.890188	0.921645	0.938827	0.948803	0.954671	0.957843	0.95893	0.958077	0.955042	0.949111	0.938772	0.920909	0.888716	0.826165	0.696668	0.46979	0.326785	0.381249	0.405437	0.584534	0.721263	0.801343	0.847743	0.875369	0.891949	0.901377	0.905551	0.905199	0.900179	0.889435	0.87058	0.838881	0.785148	0.692756	0.543234	0.364599	0.262105	0.287447	0.351901	0.494617	0.629179	0.721016	0.779393	0.816099	0.838819	0.851934	0.857728	0.857113
0.735914	0.828277	0.889812	0.92145	0.938732	0.94877	0.954684	0.957899	0.959035	0.958246	0.955305	0.949521	0.939435	0.922043	0.890813	0.830422	0.705602	0.482455	0.325611	0.380579	0.3997	0.575168	0.715435	0.797986	0.84579	0.874234	0.891336	0.901144	0.905643	0.905625	0.901011	0.890833	0.872857	0.842636	0.791535	0.703722	0.559825	0.380348	0.264959	0.283179	0.341922	0.479267	0.617605	0.713525	0.7747	0.813213	0.837152	0.851169	0.857727	0.857869
0.736298	0.827609	0.889433	0.921254	0.938635	0.948735	0.954696	0.957954	0.959138	0.958412	0.955562	0.949922	0.940083	0.923146	0.892842	0.834521	0.714225	0.495174	0.325295	0.37967	0.395992	0.565644	0.709436	0.794526	0.843777	0.873061	0.890695	0.900887	0.905711	0.906022	0.901803	0.89217	0.875032	0.846214	0.797601	0.714155	0.575977	0.396635	0.269457	0.279067	0.333254	0.463818	0.605581	0.705683	0.769776	0.810173	0.835373	0.850313	0.857639	0.858526
0.73683	0.826941	0.889053	0.921056	0.938538	0.9487	0.954707	0.958007	0.959239	0.958575	0.955814	0.950315	0.940714	0.924218	0.894805	0.838467	0.722543	0.507903	0.326009	0.378507	0.393568	0.555975	0.703263	0.790961	0.841702	0.87185	0.890028	0.900607	0.905756	0.906391	0.902556	0.893449	0.877112	0.849625	0.803364	0.724074	0.591644	0.413362	0.275669	0.27514	0.32576	0.448369	0.593108	0.697476	0.764611	0.806973	0.83348	0.849364	0.857463	0.859087
0.737415	0.826272	0.888671	0.920857	0.938439	0.948663	0.954716	0.958059	0.959338	0.958734	0.956061	0.9507	0.941331	0.925261	0.896707	0.842269	0.730561	0.520601	0.327913	0.377077	0.391992	0.546176	0.696913	0.787286	0.839565	0.870599	0.889332	0.900304	0.905777	0.906731	0.903272	0.894672	0.879101	0.852878	0.808841	0.7335	0.606788	0.430429	0.283577	0.271455	0.319199	0.433041	0.580194	0.688893	0.759195	0.803608	0.83147	0.848323	0.857202	0.859556
0.738042	0.825603	0.888286	0.920657	0.93834	0.948626	0.954725	0.958109	0.959435	0.958891	0.956304	0.951076	0.941933	0.926276	0.898548	0.845931	0.738289	0.533231	0.331131	0.375374	0.391024	0.536264	0.690383	0.7835	0.837363	0.869308	0.888608	0.899978	0.905775	0.907046	0.903951	0.895841	0.881004	0.855983	0.814048	0.742454	0.621385	0.44773	0.293068	0.268102	0.313354	0.417972	0.56685	0.67992	0.753517	0.800071	0.829339	0.847187	0.856855	0.859933
0.738705	0.824935	0.8879	0.920455	0.938239	0.948587	0.954732	0.958158	0.959529	0.959044	0.956541	0.951445	0.942522	0.927264	0.900332	0.84946	0.745733	0.545756	0.335712	0.373394	0.390504	0.526259	0.683671	0.779599	0.835094	0.867976	0.887856	0.899628	0.90575	0.907333	0.904596	0.896958	0.882824	0.858945	0.819	0.750958	0.635416	0.465158	0.303963	0.265204	0.308041	0.403321	0.553096	0.670547	0.747567	0.796355	0.827084	0.845955	0.856423	0.860222
0.739399	0.824266	0.887512	0.920252	0.938137	0.948548	0.954738	0.958206	0.959622	0.959195	0.956774	0.951805	0.943096	0.928225	0.90206	0.852863	0.752902	0.558142	0.341587	0.37114	0.390316	0.516184	0.676775	0.775579	0.832757	0.866602	0.887074	0.899255	0.905703	0.907596	0.905207	0.898027	0.884566	0.861774	0.823712	0.759034	0.648875	0.482608	0.31605	0.262914	0.303118	0.389264	0.538958	0.660762	0.741332	0.792453	0.824702	0.844626	0.855906	0.860425
0.740121	0.823597	0.887123	0.920048	0.938035	0.948507	0.954743	0.958252	0.959713	0.959342	0.957002	0.952158	0.943657	0.929161	0.903736	0.856144	0.759804	0.570361	0.348579	0.368621	0.390371	0.506065	0.669693	0.771438	0.830349	0.865185	0.886264	0.898859	0.905634	0.907833	0.905786	0.899047	0.886233	0.864476	0.828196	0.766704	0.661759	0.499981	0.329132	0.261418	0.298474	0.375995	0.52447	0.650554	0.734802	0.788358	0.822188	0.843199	0.855304	0.860541
0.740869	0.822928	0.886731	0.919842	0.937931	0.948466	0.954747	0.958296	0.959802	0.959487	0.957226	0.952504	0.944206	0.930073	0.90536	0.859308	0.766449	0.582385	0.356511	0.36585	0.390597	0.495935	0.662423	0.767172	0.827869	0.863724	0.885424	0.898439	0.905543	0.908045	0.906333	0.900023	0.887829	0.867058	0.832466	0.773988	0.674073	0.517182	0.343056	0.26092	0.294029	0.363714	0.509677	0.639917	0.727964	0.784062	0.819538	0.84167	0.854617	0.860574
0.74164	0.822259	0.886337	0.919634	0.937826	0.948423	0.95475	0.95834	0.959889	0.959629	0.957446	0.952843	0.944741	0.930961	0.906936	0.862361	0.772845	0.594191	0.365231	0.362851	0.390935	0.485828	0.654964	0.762778	0.825315	0.862219	0.884553	0.897996	0.90543	0.908234	0.906849	0.900955	0.889357	0.869526	0.836533	0.780907	0.685827	0.534127	0.357712	0.261636	0.28973	0.352605	0.494636	0.628844	0.720805	0.779556	0.816747	0.840038	0.853843	0.860524
0.742432	0.821591	0.885942	0.919426	0.93772	0.94838	0.954752	0.958382	0.959974	0.959768	0.957662	0.953175	0.945265	0.931826	0.908464	0.865308	0.779	0.605759	0.374615	0.359654	0.391332	0.475788	0.647317	0.758252	0.822684	0.860667	0.883652	0.897529	0.905295	0.908399	0.907335	0.901844	0.890819	0.871886	0.84041	0.787479	0.697031	0.550741	0.373012	0.26377	0.285547	0.342803	0.479415	0.617329	0.713314	0.774832	0.81381	0.838301	0.852984	0.860392
0.743244	0.820923	0.885545	0.919216	0.937614	0.948336	0.954753	0.958422	0.960057	0.959905	0.957873	0.9535	0.945777	0.93267	0.909947	0.868153	0.784925	0.617071	0.384563	0.356296	0.391742	0.465864	0.639482	0.753591	0.819974	0.859068	0.88272	0.897038	0.905139	0.908541	0.907793	0.902693	0.89222	0.874142	0.844105	0.793725	0.707704	0.566961	0.388873	0.26749	0.281476	0.334336	0.464097	0.605374	0.705478	0.76988	0.810722	0.836455	0.852038	0.860178
0.744072	0.820256	0.885146	0.919005	0.937506	0.948291	0.954753	0.958462	0.960139	0.960039	0.95808	0.953819	0.946278	0.933491	0.911387	0.8709	0.790627	0.628115	0.394991	0.352828	0.392125	0.456119	0.63146	0.748792	0.817184	0.857421	0.881756	0.896524	0.904962	0.90866	0.908223	0.903504	0.89356	0.876301	0.84763	0.799662	0.717861	0.582733	0.405204	0.272903	0.277537	0.327065	0.448782	0.592979	0.697284	0.764691	0.807477	0.834498	0.851003	0.859884
0.744917	0.819589	0.884745	0.918792	0.937397	0.948244	0.954752	0.9585	0.960218	0.960171	0.958283	0.954131	0.946767	0.934293	0.912785	0.873553	0.796116	0.638878	0.405831	0.349307	0.392444	0.446627	0.623253	0.74385	0.814311	0.855725	0.88076	0.895985	0.904763	0.908757	0.908625	0.904276	0.894844	0.878367	0.850993	0.805306	0.727524	0.598018	0.421913	0.280027	0.273779	0.320737	0.433586	0.580153	0.688719	0.759255	0.80407	0.832428	0.849879	0.85951
0.745775	0.818923	0.884342	0.918578	0.937287	0.948197	0.95475	0.958537	0.960297	0.9603	0.958483	0.954437	0.947246	0.935074	0.914142	0.876118	0.801399	0.649352	0.417022	0.345805	0.392664	0.437488	0.614865	0.738763	0.811352	0.853978	0.879731	0.895423	0.904543	0.908832	0.909001	0.905012	0.896074	0.880345	0.854202	0.810675	0.736712	0.612784	0.438899	0.288785	0.27028	0.315119	0.418645	0.566906	0.679773	0.753562	0.800493	0.830239	0.848665	0.859055
0.746647	0.818258	0.883937	0.918363	0.937176	0.948149	0.954746	0.958572	0.960373	0.960426	0.958679	0.954736	0.947714	0.935836	0.915461	0.878596	0.806484	0.659531	0.42851	0.342404	0.392755	0.428834	0.606298	0.733527	0.808304	0.852179	0.878668	0.894835	0.904303	0.908886	0.909351	0.905714	0.897251	0.882238	0.857268	0.815783	0.745445	0.627009	0.456062	0.299017	0.267153	0.310022	0.404116	0.553259	0.670434	0.7476	0.796741	0.82793	0.847358	0.858521
0.74753	0.817594	0.883531	0.918146	0.937064	0.948101	0.954742	0.958607	0.960448	0.96055	0.958871	0.95503	0.948172	0.936579	0.916742	0.880992	0.811381	0.669412	0.440245	0.339203	0.392688	0.42085	0.597559	0.728139	0.805167	0.850327	0.877572	0.894223	0.904041	0.908918	0.909676	0.906381	0.898378	0.884051	0.860195	0.820644	0.753745	0.64068	0.473302	0.310513	0.264539	0.305297	0.390175	0.539235	0.660691	0.741359	0.792806	0.825496	0.845958	0.857906
0.748423	0.81693	0.883123	0.917928	0.936951	0.948051	0.954737	0.95864	0.960521	0.960672	0.959059	0.955318	0.94862	0.937304	0.917987	0.88331	0.816096	0.678992	0.452182	0.336313	0.392439	0.413826	0.588654	0.722595	0.801936	0.84842	0.876441	0.893586	0.903758	0.908929	0.909976	0.907016	0.899457	0.885788	0.862993	0.825274	0.761633	0.653792	0.490518	0.32306	0.262613	0.300831	0.377016	0.52487	0.650534	0.734827	0.788681	0.822933	0.844462	0.85721
0.749326	0.816268	0.882713	0.917709	0.936838	0.948	0.954731	0.958672	0.960593	0.960792	0.959244	0.9556	0.949058	0.938011	0.919198	0.885552	0.820637	0.688272	0.464274	0.333864	0.391983	0.40832	0.579591	0.716893	0.798609	0.846457	0.875274	0.892924	0.903454	0.90892	0.910252	0.907619	0.90049	0.887452	0.865668	0.829683	0.76913	0.666345	0.507619	0.336481	0.261576	0.29654	0.364841	0.510206	0.639956	0.727992	0.784358	0.820236	0.842868	0.856434
0.750237	0.815607	0.882302	0.917488	0.936723	0.947949	0.954724	0.958703	0.960663	0.960909	0.959426	0.955877	0.949487	0.938702	0.920375	0.887722	0.825011	0.697253	0.476481	0.331998	0.391301	0.404868	0.57038	0.711028	0.795184	0.844436	0.874071	0.892237	0.903129	0.90889	0.910505	0.908191	0.901478	0.889046	0.868226	0.833885	0.776254	0.678344	0.524517	0.350651	0.261643	0.292366	0.353844	0.495298	0.62895	0.720843	0.779829	0.817401	0.841174	0.855576
0.751155	0.814948	0.881888	0.917266	0.936607	0.947896	0.954716	0.958733	0.960731	0.961024	0.959604	0.956149	0.949907	0.939376	0.92152	0.889822	0.829226	0.705938	0.488761	0.330878	0.390375	0.402642	0.561033	0.704999	0.791657	0.842356	0.872832	0.891523	0.902783	0.90884	0.910735	0.908734	0.902424	0.890574	0.870673	0.837891	0.783027	0.6898	0.541136	0.365482	0.263028	0.288275	0.34417	0.480212	0.617513	0.713367	0.775085	0.814424	0.839377	0.854635
0.752079	0.814289	0.881473	0.917043	0.93649	0.947843	0.954707	0.958762	0.960798	0.961137	0.959779	0.956415	0.950319	0.940034	0.922633	0.891855	0.833287	0.714331	0.501074	0.330677	0.389191	0.401224	0.551562	0.698803	0.788026	0.840215	0.871554	0.890783	0.902417	0.90877	0.910943	0.909248	0.903329	0.892038	0.873014	0.841711	0.789465	0.700725	0.557408	0.380894	0.265924	0.284256	0.335858	0.46503	0.605644	0.705552	0.770117	0.811298	0.837476	0.853611
0.753009	0.813633	0.881056	0.916818	0.936372	0.947789	0.954698	0.958789	0.960863	0.961248	0.95995	0.956676	0.950721	0.940677	0.923717	0.893825	0.837202	0.722437	0.513383	0.331572	0.387738	0.400386	0.541985	0.692437	0.784289	0.838012	0.870239	0.890017	0.902029	0.90868	0.911128	0.909734	0.904194	0.893442	0.875255	0.845356	0.795588	0.711136	0.573276	0.396805	0.270469	0.28032	0.328772	0.449848	0.593345	0.697386	0.764917	0.808018	0.835466	0.852503
0.753943	0.812978	0.880638	0.916592	0.936253	0.947734	0.954687	0.958816	0.960927	0.961356	0.960119	0.956932	0.951115	0.941305	0.924772	0.895733	0.840976	0.730263	0.525652	0.333724	0.386009	0.399977	0.532318	0.685899	0.780441	0.835745	0.868883	0.889224	0.901619	0.90857	0.911293	0.910193	0.905022	0.894788	0.877401	0.848835	0.801412	0.721051	0.588693	0.413129	0.276726	0.276508	0.322646	0.434778	0.580623	0.688857	0.759473	0.804578	0.833344	0.851308
0.75488	0.812325	0.880217	0.916364	0.936133	0.947678	0.954675	0.958841	0.96099	0.961463	0.960284	0.957183	0.951501	0.941918	0.925798	0.897583	0.844615	0.737813	0.537846	0.33725	0.384001	0.399888	0.522584	0.679186	0.77648	0.833412	0.867488	0.888404	0.901189	0.908441	0.911436	0.910626	0.905812	0.896077	0.879456	0.852158	0.806954	0.730487	0.603624	0.429773	0.28466	0.272887	0.317231	0.419956	0.567491	0.679953	0.753776	0.800973	0.831108	0.850027
0.755821	0.811673	0.879795	0.916136	0.936013	0.947622	0.954663	0.958865	0.961051	0.961567	0.960446	0.95743	0.951879	0.942517	0.926798	0.899375	0.848126	0.745096	0.549935	0.342168	0.381716	0.400038	0.512807	0.672298	0.772403	0.831011	0.866051	0.887555	0.900737	0.908292	0.911558	0.911033	0.906568	0.897314	0.881425	0.855331	0.812228	0.739464	0.618041	0.446642	0.294143	0.269554	0.31233	0.405533	0.553965	0.670664	0.747816	0.797194	0.828754	0.848656
0.756764	0.811024	0.879372	0.915906	0.935891	0.947564	0.95465	0.958888	0.961111	0.96167	0.960606	0.957671	0.95225	0.943102	0.927772	0.901113	0.851514	0.752119	0.561889	0.348344	0.379159	0.400358	0.503016	0.665233	0.768207	0.82854	0.864572	0.886679	0.900264	0.908125	0.91166	0.911415	0.907289	0.8985	0.883312	0.858363	0.817251	0.748003	0.631927	0.46364	0.304976	0.266641	0.30779	0.391685	0.54007	0.660979	0.741581	0.793237	0.826277	0.847195
0.757709	0.810377	0.878946	0.915674	0.935768	0.947506	0.954635	0.958911	0.961169	0.961771	0.960762	0.957909	0.952613	0.943674	0.92872	0.902799	0.854783	0.758889	0.573683	0.355564	0.376344	0.400792	0.493244	0.657991	0.763888	0.825998	0.86305	0.885774	0.899769	0.907938	0.911741	0.911773	0.907977	0.899636	0.88512	0.861262	0.822035	0.756124	0.64527	0.480671	0.316937	0.264309	0.303494	0.378605	0.52584	0.650889	0.73506	0.789092	0.823674	0.845641
0.758654	0.809732	0.878519	0.915441	0.935645	0.947447	0.95462	0.958932	0.961226	0.961869	0.960916	0.958141	0.952968	0.944234	0.929644	0.904435	0.857939	0.765414	0.585292	0.36364	0.373287	0.401293	0.483529	0.650571	0.759444	0.823383	0.861483	0.88484	0.899252	0.907731	0.911803	0.912107	0.908633	0.900726	0.886854	0.864035	0.826593	0.763847	0.658068	0.497643	0.329824	0.262749	0.299355	0.3665	0.511315	0.640386	0.728242	0.784752	0.82094	0.843991
0.7596	0.80909	0.878091	0.915207	0.93552	0.947387	0.954605	0.958952	0.961282	0.961966	0.961067	0.95837	0.953316	0.944781	0.930545	0.906022	0.860986	0.771703	0.596696	0.372426	0.370015	0.401816	0.473918	0.642974	0.754871	0.820692	0.859872	0.883876	0.898713	0.907506	0.911846	0.912418	0.909259	0.90177	0.888517	0.866687	0.830939	0.771192	0.670322	0.514469	0.343487	0.262173	0.29531	0.355571	0.496549	0.629465	0.721115	0.780211	0.818071	0.842245
0.760546	0.80845	0.877661	0.914972	0.935394	0.947326	0.954588	0.958971	0.961336	0.962061	0.961215	0.958594	0.953658	0.945315	0.931423	0.907562	0.86393	0.777763	0.607877	0.381805	0.36656	0.402323	0.464468	0.635201	0.750166	0.817923	0.858214	0.882882	0.898152	0.907262	0.911869	0.912707	0.909855	0.902771	0.890111	0.869225	0.835083	0.778177	0.682039	0.531069	0.357829	0.262802	0.291319	0.345976	0.481605	0.618121	0.713668	0.775458	0.815062	0.840399
0.761491	0.807813	0.877229	0.914735	0.935268	0.947264	0.95457	0.958989	0.961389	0.962154	0.96136	0.958814	0.953992	0.945838	0.932279	0.909058	0.866774	0.783603	0.618819	0.391686	0.362962	0.402779	0.455247	0.627254	0.745326	0.815074	0.856508	0.881858	0.897569	0.906999	0.911874	0.912974	0.910422	0.903731	0.891641	0.871655	0.839036	0.784822	0.693229	0.547373	0.372772	0.264844	0.287366	0.337773	0.466561	0.606354	0.705888	0.770485	0.811907	0.83845
0.762435	0.807179	0.876795	0.914497	0.93514	0.947202	0.954552	0.959006	0.961441	0.962246	0.961503	0.95903	0.95432	0.94635	0.933113	0.910511	0.869522	0.789229	0.62951	0.401991	0.359273	0.403151	0.446347	0.619135	0.740348	0.812143	0.854753	0.880801	0.896962	0.906717	0.91186	0.913219	0.910961	0.90465	0.893108	0.873982	0.842809	0.791143	0.703906	0.563318	0.38824	0.26847	0.283453	0.330835	0.451511	0.594167	0.697764	0.765283	0.808601	0.836396
0.763378	0.806548	0.87636	0.914258	0.935012	0.947138	0.954533	0.959023	0.961492	0.962336	0.961643	0.959242	0.954642	0.94685	0.933927	0.911922	0.872179	0.794651	0.63994	0.412657	0.355552	0.40341	0.437889	0.610849	0.735229	0.809127	0.852949	0.879713	0.896333	0.906415	0.911827	0.913443	0.911473	0.905531	0.894516	0.876211	0.846411	0.797159	0.714084	0.578855	0.404154	0.273786	0.279611	0.32488	0.436565	0.581565	0.689284	0.759842	0.805139	0.834233
0.764318	0.805919	0.875924	0.914017	0.934882	0.947074	0.954513	0.959038	0.961541	0.962424	0.961781	0.95945	0.954957	0.947339	0.934721	0.913293	0.874748	0.799876	0.6501	0.423631	0.351871	0.403528	0.43005	0.602401	0.729965	0.806025	0.851093	0.878593	0.895681	0.906095	0.911776	0.913647	0.911958	0.906375	0.895867	0.878347	0.849852	0.802885	0.723782	0.59394	0.420427	0.280807	0.275895	0.319643	0.421852	0.56856	0.680438	0.754153	0.801513	0.831957
0.765255	0.805294	0.875486	0.913775	0.934752	0.94701	0.954492	0.959052	0.961589	0.96251	0.961916	0.959654	0.955266	0.947818	0.935496	0.914626	0.877233	0.804911	0.659985	0.434863	0.348314	0.403481	0.423102	0.593796	0.724554	0.802833	0.849184	0.877439	0.895005	0.905756	0.911707	0.91383	0.912418	0.907182	0.897163	0.880395	0.85314	0.808338	0.733017	0.608543	0.436973	0.289447	0.272389	0.31492	0.407521	0.555169	0.671213	0.748205	0.797717	0.829566
0.76619	0.804673	0.875046	0.913532	0.93462	0.946944	0.95447	0.959066	0.961636	0.962595	0.962049	0.959855	0.955569	0.948287	0.936252	0.915921	0.879638	0.809764	0.669591	0.446307	0.344979	0.403245	0.417593	0.585042	0.718992	0.799549	0.847221	0.876251	0.894306	0.905398	0.911619	0.913994	0.912854	0.907955	0.898408	0.882357	0.856283	0.813532	0.74181	0.62264	0.453698	0.299532	0.26921	0.310553	0.393746	0.541416	0.661601	0.741987	0.793746	0.827055
0.767122	0.804055	0.874605	0.913287	0.934488	0.946877	0.954448	0.959078	0.961682	0.962678	0.96218	0.960052	0.955866	0.948746	0.93699	0.917181	0.881965	0.814441	0.678917	0.457923	0.341979	0.402799	0.414193	0.576148	0.713277	0.796171	0.845203	0.875029	0.893583	0.90502	0.911514	0.914138	0.913265	0.908695	0.899602	0.88424	0.859289	0.818481	0.750178	0.636216	0.470512	0.310841	0.266506	0.30642	0.38072	0.527331	0.651592	0.73549	0.78959	0.824421
0.768049	0.80344	0.874162	0.913041	0.934355	0.94681	0.954425	0.95909	0.961727	0.962759	0.962308	0.960245	0.956158	0.949195	0.93771	0.918406	0.884217	0.818951	0.687961	0.469671	0.339445	0.402126	0.412032	0.567124	0.707407	0.792696	0.843128	0.873771	0.892835	0.904623	0.911392	0.914264	0.913652	0.909403	0.900748	0.886046	0.862164	0.823198	0.758141	0.649261	0.487323	0.323151	0.264455	0.302431	0.36865	0.512955	0.641179	0.7287	0.785244	0.821658
0.768973	0.80283	0.873718	0.912794	0.934221	0.946742	0.954401	0.959101	0.96177	0.962839	0.962434	0.960435	0.956444	0.949635	0.938413	0.919598	0.886398	0.823299	0.696724	0.481512	0.337524	0.40121	0.41067	0.557982	0.701378	0.789122	0.840994	0.872476	0.892062	0.904207	0.911251	0.91437	0.914017	0.910079	0.901848	0.887778	0.864915	0.827696	0.765719	0.661775	0.504046	0.336283	0.263261	0.298519	0.357747	0.498338	0.630356	0.721608	0.780698	0.818763
0.769893	0.802223	0.873272	0.912546	0.934085	0.946673	0.954376	0.959111	0.961812	0.962917	0.962558	0.960622	0.956724	0.950065	0.9391	0.920758	0.888511	0.827493	0.70521	0.49341	0.336382	0.400036	0.40988	0.548738	0.695188	0.785445	0.838801	0.871145	0.891264	0.903772	0.911093	0.914458	0.914359	0.910726	0.902904	0.889441	0.867549	0.831986	0.77293	0.67376	0.520598	0.350117	0.263145	0.294639	0.348184	0.483541	0.61912	0.714201	0.775946	0.81573
0.770808	0.801621	0.872825	0.912296	0.933949	0.946604	0.954351	0.95912	0.961854	0.962994	0.962679	0.960805	0.956999	0.950487	0.939771	0.921886	0.890558	0.831537	0.713421	0.50533	0.336199	0.398595	0.409514	0.539408	0.688836	0.781663	0.836545	0.869776	0.890441	0.903317	0.910918	0.914528	0.91468	0.911343	0.903918	0.891037	0.870072	0.836081	0.779794	0.685223	0.536908	0.364573	0.264327	0.290766	0.340043	0.468639	0.607469	0.706469	0.770977	0.812554
0.771718	0.801023	0.872377	0.912044	0.933812	0.946534	0.954324	0.959128	0.961894	0.963069	0.962798	0.960985	0.95727	0.9509	0.940426	0.922985	0.892542	0.83544	0.721361	0.517238	0.337161	0.396879	0.40947	0.530011	0.68232	0.777773	0.834226	0.868368	0.889591	0.902842	0.910725	0.91458	0.91498	0.911932	0.90489	0.89257	0.872489	0.839989	0.786326	0.696176	0.552909	0.379577	0.267003	0.286897	0.333214	0.453722	0.595406	0.698399	0.765784	0.80923
0.772623	0.80043	0.871927	0.911792	0.933674	0.946462	0.954297	0.959135	0.961933	0.963143	0.962916	0.961162	0.957535	0.951304	0.941067	0.924055	0.894465	0.839205	0.729036	0.529103	0.339436	0.394886	0.409666	0.52057	0.675638	0.773773	0.831842	0.866921	0.888716	0.902347	0.910516	0.914615	0.915258	0.912494	0.905824	0.894041	0.874805	0.843722	0.792546	0.70663	0.568546	0.395058	0.271321	0.283051	0.327399	0.438896	0.582937	0.689981	0.760356	0.805753
0.773522	0.799841	0.871475	0.911538	0.933535	0.946391	0.95427	0.959142	0.961971	0.963216	0.963031	0.961336	0.957795	0.951701	0.941692	0.925097	0.896329	0.84284	0.736451	0.540894	0.34314	0.392614	0.410039	0.51111	0.668789	0.769658	0.829391	0.865432	0.887813	0.901833	0.910288	0.914632	0.915517	0.91303	0.906719	0.895454	0.877025	0.847289	0.798469	0.716601	0.583771	0.410935	0.277346	0.279271	0.322317	0.424285	0.570072	0.681204	0.754684	0.802115
0.774416	0.799257	0.871023	0.911283	0.933395	0.946318	0.954241	0.959147	0.962008	0.963287	0.963144	0.961506	0.95805	0.952089	0.942304	0.926112	0.898138	0.846348	0.743612	0.552584	0.348263	0.390068	0.410535	0.501661	0.661773	0.765428	0.826871	0.863903	0.886883	0.901298	0.910044	0.914632	0.915756	0.91354	0.907578	0.896811	0.879154	0.850698	0.804111	0.726107	0.598548	0.427127	0.285045	0.275629	0.317754	0.410036	0.556828	0.672056	0.748759	0.79831
0.775304	0.798678	0.870569	0.911027	0.933255	0.946245	0.954212	0.959152	0.962044	0.963356	0.963255	0.961674	0.958301	0.952469	0.942902	0.927101	0.899892	0.849736	0.750525	0.564147	0.354592	0.387257	0.411109	0.492259	0.65459	0.761077	0.824281	0.86233	0.885925	0.900742	0.909782	0.914614	0.915975	0.914025	0.908402	0.898115	0.881196	0.853957	0.809487	0.735165	0.612849	0.443548	0.294286	0.272226	0.313547	0.396318	0.543226	0.662529	0.742569	0.794333
0.776186	0.798104	0.870113	0.910769	0.933113	0.946171	0.954182	0.959156	0.962079	0.963425	0.963364	0.961839	0.958547	0.952842	0.943486	0.928065	0.901595	0.853009	0.757199	0.575559	0.361891	0.384196	0.411718	0.482946	0.647239	0.756605	0.821618	0.860714	0.884939	0.900166	0.909503	0.91458	0.916176	0.914485	0.909192	0.899367	0.883155	0.857075	0.81461	0.743793	0.626651	0.46011	0.30486	0.269194	0.309571	0.383321	0.529297	0.652614	0.736104	0.790175
0.777061	0.797536	0.869657	0.91051	0.93297	0.946096	0.954152	0.959159	0.962113	0.963492	0.963472	0.962001	0.958788	0.953208	0.944058	0.929004	0.903247	0.85617	0.763638	0.586799	0.369975	0.380904	0.412326	0.473771	0.639723	0.752007	0.81888	0.859054	0.883924	0.89957	0.909207	0.91453	0.916358	0.914923	0.909949	0.900571	0.885035	0.860059	0.819496	0.752009	0.639944	0.476727	0.316535	0.266696	0.30573	0.371256	0.515078	0.642304	0.729354	0.78583
0.777931	0.796973	0.869199	0.910249	0.932827	0.94602	0.95412	0.959162	0.962146	0.963557	0.963577	0.96216	0.959025	0.953566	0.944617	0.92992	0.904852	0.859225	0.769852	0.597848	0.378707	0.377408	0.412899	0.464798	0.632042	0.74728	0.816066	0.857347	0.882879	0.898952	0.908894	0.914463	0.916521	0.915337	0.910675	0.901727	0.88684	0.862915	0.824156	0.759834	0.652719	0.493312	0.329101	0.264925	0.301955	0.360341	0.500617	0.631592	0.722306	0.781289
0.778793	0.796416	0.868739	0.909988	0.932682	0.945944	0.954088	0.959163	0.962178	0.963621	0.963681	0.962316	0.959258	0.953918	0.945164	0.930813	0.90641	0.862178	0.775846	0.60869	0.387979	0.373741	0.413407	0.456108	0.6242	0.742423	0.813173	0.855594	0.881805	0.898313	0.908563	0.914379	0.916667	0.915729	0.91137	0.902838	0.888573	0.86565	0.828602	0.767284	0.664975	0.509785	0.342407	0.264096	0.298194	0.350765	0.485973	0.620475	0.714951	0.776545
0.779649	0.795865	0.868279	0.909725	0.932537	0.945867	0.954056	0.959164	0.962209	0.963684	0.963782	0.96247	0.959487	0.954262	0.945699	0.931684	0.907924	0.865033	0.781628	0.61931	0.397704	0.369944	0.41382	0.447809	0.616199	0.737431	0.810199	0.853792	0.8807	0.897652	0.908215	0.91428	0.916795	0.9161	0.912036	0.903905	0.890238	0.86827	0.832846	0.774379	0.676718	0.52607	0.356357	0.264434	0.294417	0.342637	0.471216	0.608953	0.707277	0.771589
0.780498	0.795321	0.867817	0.909461	0.93239	0.945789	0.954022	0.959164	0.962239	0.963746	0.963882	0.962621	0.959711	0.9546	0.946222	0.932534	0.909394	0.867794	0.787206	0.629697	0.407813	0.366069	0.414113	0.440057	0.608045	0.732303	0.807142	0.851941	0.879563	0.896969	0.907849	0.914164	0.916906	0.916449	0.912674	0.904931	0.891837	0.87078	0.836898	0.781136	0.687953	0.542099	0.37088	0.266154	0.290613	0.335878	0.456434	0.597026	0.699273	0.766413
0.781339	0.794782	0.867354	0.909195	0.932243	0.94571	0.953988	0.959164	0.962268	0.963807	0.96398	0.962769	0.959932	0.954931	0.946735	0.933363	0.910824	0.870465	0.792587	0.63984	0.418248	0.362175	0.41426	0.433098	0.599743	0.727035	0.803999	0.850039	0.878395	0.896264	0.907466	0.914032	0.917	0.916778	0.913283	0.905916	0.893373	0.873187	0.840769	0.787571	0.698692	0.557812	0.385905	0.269436	0.286789	0.33017	0.441726	0.584701	0.690927	0.761006
0.782174	0.79425	0.86689	0.908928	0.932095	0.945631	0.953953	0.959162	0.962296	0.963866	0.964077	0.962915	0.960148	0.955256	0.947236	0.934172	0.912213	0.87305	0.797777	0.649733	0.428958	0.358332	0.414238	0.427399	0.591299	0.721624	0.800768	0.848085	0.877194	0.895537	0.907065	0.913884	0.917077	0.917087	0.913866	0.906863	0.89485	0.875495	0.844469	0.793702	0.708947	0.573157	0.401362	0.274398	0.28298	0.325218	0.427213	0.571987	0.68223	0.755361
0.783001	0.793725	0.866425	0.90866	0.931945	0.945551	0.953918	0.95916	0.962324	0.963924	0.964172	0.963058	0.960361	0.955575	0.947727	0.934961	0.913564	0.875551	0.802785	0.659369	0.439899	0.354624	0.414028	0.42384	0.582722	0.716069	0.797447	0.846077	0.875959	0.894786	0.906646	0.913721	0.917138	0.917377	0.914423	0.907773	0.896269	0.877709	0.848006	0.799545	0.718734	0.588092	0.417172	0.281063	0.279242	0.320796	0.413037	0.5589	0.673171	0.749467
0.783821	0.793208	0.865959	0.908391	0.931795	0.94547	0.953882	0.959157	0.96235	0.963981	0.964265	0.963199	0.96057	0.955887	0.948207	0.935732	0.914878	0.877972	0.807615	0.668745	0.451029	0.351148	0.41361	0.421628	0.574021	0.710366	0.794034	0.844015	0.874691	0.894013	0.90621	0.913541	0.917182	0.917647	0.914956	0.908646	0.897633	0.879833	0.851388	0.805113	0.728069	0.602582	0.433258	0.289354	0.275661	0.316737	0.399362	0.545459	0.66374	0.743313
0.784633	0.792697	0.865491	0.90812	0.931644	0.945389	0.953845	0.959154	0.962376	0.964037	0.964356	0.963337	0.960775	0.956194	0.948677	0.936485	0.916156	0.880317	0.812276	0.677858	0.46231	0.348017	0.412967	0.420237	0.565207	0.704514	0.790525	0.841897	0.873387	0.893216	0.905756	0.913346	0.917211	0.917899	0.915463	0.909486	0.898944	0.881872	0.854625	0.810422	0.736969	0.616603	0.449536	0.299095	0.272351	0.31291	0.386376	0.531694	0.65393	0.736891
0.785437	0.792194	0.865023	0.907848	0.931492	0.945307	0.953808	0.959149	0.962401	0.964091	0.964446	0.963474	0.960977	0.956495	0.949138	0.93722	0.9174	0.882589	0.816774	0.686707	0.473706	0.34536	0.412085	0.419427	0.556293	0.69851	0.786919	0.83972	0.872048	0.892394	0.905283	0.913135	0.917223	0.918132	0.915947	0.910292	0.900205	0.883829	0.857722	0.815486	0.745451	0.630136	0.465922	0.310057	0.269461	0.309217	0.37429	0.51764	0.643733	0.730189
0.786234	0.791698	0.864553	0.907575	0.93134	0.945224	0.953769	0.959144	0.962424	0.964145	0.964534	0.963607	0.961175	0.95679	0.949589	0.937937	0.91861	0.884789	0.821114	0.695293	0.485184	0.343326	0.41095	0.419049	0.547295	0.692352	0.783212	0.837485	0.870673	0.891549	0.904792	0.912908	0.91722	0.918347	0.916409	0.911065	0.901418	0.885709	0.860688	0.820317	0.753535	0.64317	0.482334	0.322006	0.267168	0.305581	0.363327	0.503342	0.633143	0.723196
0.787023	0.791211	0.864082	0.907301	0.931186	0.94514	0.953731	0.959139	0.962447	0.964197	0.964621	0.963739	0.96137	0.95708	0.950031	0.938639	0.919789	0.886922	0.825304	0.703618	0.496709	0.342086	0.409553	0.418999	0.538229	0.68604	0.779403	0.835188	0.86926	0.890679	0.904283	0.912666	0.917202	0.918545	0.916848	0.911808	0.902584	0.887515	0.863528	0.824928	0.761237	0.655698	0.498691	0.334754	0.265676	0.301949	0.353695	0.488856	0.622157	0.715901
0.787804	0.790732	0.863611	0.907025	0.931031	0.945056	0.953691	0.959132	0.96247	0.964248	0.964706	0.963868	0.961561	0.957365	0.950464	0.939324	0.920936	0.88899	0.829349	0.711683	0.508251	0.341828	0.407885	0.4192	0.529116	0.679571	0.775488	0.832829	0.867809	0.889783	0.903755	0.912408	0.917168	0.918726	0.917265	0.912521	0.903705	0.88925	0.86625	0.82933	0.768575	0.667722	0.514918	0.34818	0.265208	0.298281	0.345532	0.474249	0.610773	0.708295
0.788577	0.790261	0.863138	0.906748	0.930875	0.944971	0.953651	0.959125	0.962491	0.964298	0.96479	0.963996	0.96175	0.957644	0.950888	0.939994	0.922053	0.890994	0.833254	0.719492	0.51978	0.342746	0.405943	0.419589	0.519979	0.672945	0.771465	0.830406	0.866319	0.888862	0.903209	0.912134	0.917118	0.918889	0.917661	0.913205	0.904784	0.890918	0.868859	0.833535	0.775568	0.679245	0.530942	0.362203	0.265988	0.294561	0.338798	0.459602	0.598993	0.700365
0.789341	0.789799	0.862665	0.90647	0.930719	0.944885	0.95361	0.959117	0.962511	0.964348	0.964872	0.964121	0.961934	0.957918	0.951304	0.940648	0.923141	0.892938	0.837026	0.727049	0.531266	0.345026	0.403724	0.420114	0.510846	0.666161	0.767331	0.827916	0.864789	0.887914	0.902643	0.911844	0.917054	0.919037	0.918037	0.913861	0.905822	0.892521	0.871361	0.837552	0.782231	0.690275	0.546702	0.376756	0.268224	0.290788	0.333166	0.445013	0.586822	0.692102
0.790098	0.789346	0.86219	0.90619	0.930561	0.944798	0.953569	0.959109	0.962531	0.964396	0.964953	0.964244	0.962116	0.958187	0.951711	0.941288	0.924201	0.894825	0.840669	0.73436	0.542683	0.348794	0.401232	0.42073	0.501747	0.659219	0.763084	0.825359	0.863218	0.88694	0.902058	0.911539	0.916975	0.919168	0.918392	0.91449	0.90682	0.894062	0.873761	0.841392	0.788582	0.700822	0.562141	0.391769	0.272077	0.286982	0.328318	0.430596	0.574268	0.683494
0.790847	0.788902	0.861715	0.905909	0.930403	0.944711	0.953527	0.9591	0.96255	0.964443	0.965033	0.964364	0.962295	0.958452	0.95211	0.941913	0.925234	0.896655	0.844188	0.741429	0.554006	0.353997	0.398471	0.421398	0.492719	0.652119	0.75872	0.822732	0.861604	0.885939	0.901454	0.911218	0.916881	0.919283	0.918729	0.915093	0.90778	0.895544	0.876063	0.845064	0.794636	0.7109	0.577211	0.407173	0.277629	0.283189	0.324019	0.416488	0.561347	0.674533
0.791587	0.788468	0.861239	0.905627	0.930244	0.944623	0.953484	0.95909	0.962568	0.964489	0.965111	0.964483	0.96247	0.958711	0.952501	0.942525	0.926241	0.898431	0.84759	0.748262	0.565212	0.360346	0.395453	0.422082	0.483808	0.644863	0.754237	0.820034	0.859948	0.88491	0.90083	0.910881	0.916773	0.919382	0.919046	0.91567	0.908703	0.89697	0.878273	0.848576	0.800408	0.720522	0.591875	0.422893	0.284866	0.279477	0.320094	0.402846	0.548076	0.665209
0.792319	0.788044	0.860762	0.905344	0.930083	0.944535	0.953441	0.959079	0.962585	0.964534	0.965187	0.9646	0.962643	0.958966	0.952885	0.943123	0.927223	0.900156	0.850877	0.754865	0.576278	0.3676	0.392193	0.42275	0.475068	0.637451	0.749633	0.817262	0.858248	0.883852	0.900186	0.910528	0.916649	0.919466	0.919344	0.916223	0.909591	0.898342	0.880395	0.851937	0.805914	0.729705	0.606099	0.438853	0.293662	0.275947	0.316408	0.389855	0.534483	0.655513
0.793043	0.78763	0.860284	0.905059	0.929922	0.944446	0.953397	0.959068	0.962602	0.964578	0.965262	0.964715	0.962813	0.959216	0.953261	0.943708	0.92818	0.901831	0.854056	0.761245	0.587185	0.375587	0.388711	0.423373	0.46657	0.629887	0.744904	0.814415	0.856502	0.882766	0.899521	0.910159	0.916512	0.919534	0.919625	0.916751	0.910445	0.899661	0.882433	0.855154	0.811166	0.738464	0.619863	0.454974	0.303812	0.272727	0.312858	0.377726	0.520601	0.645439
0.793758	0.787226	0.859806	0.904774	0.92976	0.944356	0.953353	0.959057	0.962618	0.964621	0.965336	0.964828	0.96298	0.959462	0.95363	0.944281	0.929114	0.903458	0.857129	0.767407	0.597917	0.384176	0.385034	0.423921	0.458408	0.622173	0.740048	0.81149	0.85471	0.881651	0.898836	0.909774	0.916359	0.919588	0.919887	0.917257	0.911267	0.900931	0.88439	0.858236	0.816178	0.746818	0.633148	0.471176	0.315072	0.269976	0.309364	0.366685	0.506472	0.634981
0.794465	0.786833	0.859326	0.904486	0.929597	0.944265	0.953308	0.959044	0.962633	0.964663	0.965409	0.964939	0.963144	0.959704	0.953992	0.944841	0.930024	0.905038	0.860102	0.773359	0.608457	0.393264	0.381195	0.42437	0.450716	0.614314	0.735063	0.808485	0.85287	0.880505	0.898131	0.909372	0.916192	0.919626	0.920133	0.91774	0.912056	0.902153	0.886271	0.861188	0.820963	0.754784	0.645945	0.48738	0.32722	0.267886	0.305867	0.356957	0.492149	0.624134
0.795163	0.786452	0.858847	0.904198	0.929433	0.944174	0.953262	0.959031	0.962647	0.964704	0.96548	0.965049	0.963305	0.959941	0.954347	0.945389	0.930912	0.906574	0.862978	0.779107	0.618792	0.402772	0.377236	0.424696	0.4437	0.606314	0.729945	0.805399	0.850982	0.879328	0.897404	0.908955	0.916011	0.91965	0.920361	0.918202	0.912815	0.90333	0.88808	0.864017	0.825532	0.762378	0.658249	0.50351	0.340096	0.266668	0.302322	0.348711	0.477696	0.612898
0.795854	0.786082	0.858366	0.903909	0.929269	0.944082	0.953216	0.959018	0.962661	0.964744	0.96555	0.965156	0.963464	0.960174	0.954695	0.945925	0.931779	0.908067	0.865761	0.784657	0.628912	0.412635	0.373204	0.424877	0.437733	0.598178	0.724692	0.802229	0.849043	0.87812	0.896656	0.908521	0.915816	0.91966	0.920573	0.918642	0.913545	0.904462	0.889818	0.866729	0.829897	0.769619	0.670062	0.519495	0.353601	0.266552	0.298704	0.341955	0.463188	0.601274
0.796535	0.785723	0.857885	0.903618	0.929103	0.943989	0.953169	0.959003	0.962674	0.964783	0.965619	0.965262	0.96362	0.960403	0.955036	0.946451	0.932625	0.909519	0.868454	0.790016	0.638806	0.422799	0.369159	0.42489	0.433753	0.589916	0.719303	0.798973	0.847053	0.87688	0.895885	0.90807	0.915606	0.919655	0.920769	0.919061	0.914246	0.905552	0.89149	0.86933	0.834069	0.776522	0.681387	0.535268	0.367662	0.267759	0.295005	0.336364	0.448719	0.589265
0.797208	0.785377	0.857403	0.903326	0.928936	0.943895	0.953121	0.958988	0.962686	0.964822	0.965687	0.965366	0.963773	0.960628	0.955371	0.946965	0.933451	0.910931	0.871062	0.795191	0.648467	0.433216	0.365169	0.424719	0.431375	0.581534	0.713774	0.795628	0.845011	0.875608	0.895093	0.907603	0.915381	0.919636	0.920948	0.919461	0.914919	0.906602	0.893098	0.871826	0.838057	0.783104	0.692231	0.55077	0.382212	0.270485	0.291236	0.331593	0.434398	0.57688
0.797873	0.785044	0.856921	0.903033	0.928769	0.943801	0.953073	0.958973	0.962697	0.964859	0.965753	0.965468	0.963924	0.960849	0.9557	0.947468	0.934258	0.912304	0.873588	0.800188	0.657889	0.443844	0.361315	0.424344	0.429875	0.573043	0.708104	0.792193	0.842914	0.874301	0.894278	0.907118	0.915143	0.919603	0.921112	0.919841	0.915566	0.907612	0.894646	0.874221	0.841871	0.78938	0.702607	0.56595	0.397186	0.274868	0.287428	0.327397	0.420353	0.564132
0.798529	0.784724	0.856438	0.902738	0.9286	0.943706	0.953024	0.958957	0.962708	0.964896	0.965818	0.965569	0.964072	0.961066	0.956022	0.947961	0.935045	0.91364	0.876035	0.805014	0.667068	0.454646	0.35769	0.42375	0.428984	0.564454	0.702291	0.788664	0.840762	0.872961	0.893441	0.906617	0.91489	0.919556	0.921261	0.920202	0.916187	0.908585	0.896134	0.87652	0.84552	0.795368	0.712525	0.580762	0.412514	0.280956	0.283635	0.323591	0.406739	0.551039
0.799177	0.784417	0.855955	0.902442	0.928431	0.943611	0.952975	0.95894	0.962718	0.964931	0.965882	0.965668	0.964218	0.96128	0.956339	0.948444	0.935814	0.91494	0.878405	0.809674	0.676001	0.465586	0.354406	0.422924	0.428542	0.555782	0.696333	0.78504	0.838552	0.871585	0.892579	0.906099	0.914622	0.919495	0.921395	0.920544	0.916783	0.909522	0.897568	0.878728	0.849012	0.80108	0.722	0.595172	0.428126	0.288692	0.279941	0.320037	0.393734	0.537625
0.799816	0.784124	0.855471	0.902145	0.928261	0.943515	0.952925	0.958923	0.962727	0.964966	0.965945	0.965765	0.964362	0.96149	0.956649	0.948917	0.936565	0.916205	0.880702	0.814175	0.684687	0.476632	0.35159	0.421852	0.428445	0.547041	0.690228	0.781318	0.836285	0.870173	0.891694	0.905563	0.91434	0.919421	0.921513	0.920868	0.917355	0.910424	0.898947	0.88085	0.852356	0.806531	0.731047	0.60915	0.443947	0.297913	0.276456	0.316626	0.381544	0.523922
0.800447	0.783845	0.854987	0.901847	0.92809	0.943418	0.952875	0.958905	0.962736	0.965	0.966007	0.965861	0.964503	0.961696	0.956954	0.94938	0.937299	0.917437	0.882929	0.818522	0.693125	0.487751	0.349393	0.420524	0.428612	0.53825	0.683976	0.777496	0.833957	0.868724	0.890785	0.905009	0.914044	0.919333	0.921617	0.921175	0.917903	0.911292	0.900276	0.882888	0.855559	0.811734	0.739682	0.622676	0.459901	0.308388	0.27332	0.313274	0.370401	0.509968
0.801069	0.783582	0.854502	0.901548	0.927918	0.94332	0.952824	0.958886	0.962744	0.965033	0.966067	0.965955	0.964642	0.961899	0.957254	0.949834	0.938017	0.918637	0.885088	0.822722	0.701317	0.498915	0.347986	0.418934	0.428981	0.52943	0.677575	0.773571	0.831567	0.867238	0.889852	0.904438	0.913734	0.919232	0.921707	0.921465	0.918429	0.912128	0.901555	0.884848	0.858627	0.816702	0.747923	0.635733	0.475913	0.319871	0.270707	0.309916	0.360539	0.495814
0.801683	0.783333	0.854017	0.901248	0.927745	0.943222	0.952772	0.958867	0.962751	0.965066	0.966127	0.966048	0.964779	0.962098	0.957548	0.950279	0.938718	0.919806	0.887182	0.82678	0.709264	0.510095	0.347563	0.417074	0.429503	0.520603	0.671026	0.769541	0.829114	0.865714	0.888893	0.903849	0.913408	0.919117	0.921783	0.921737	0.918932	0.912933	0.902787	0.886732	0.861569	0.821448	0.755784	0.648314	0.491908	0.33216	0.268815	0.306504	0.352161	0.481518
0.802289	0.783101	0.853532	0.900946	0.927571	0.943123	0.95272	0.958848	0.962758	0.965097	0.966185	0.966139	0.964913	0.962294	0.957836	0.950715	0.939403	0.920944	0.889213	0.830701	0.716968	0.521262	0.348336	0.414943	0.430132	0.511798	0.664327	0.765402	0.826597	0.864149	0.887908	0.903241	0.913068	0.918988	0.921844	0.921993	0.919415	0.913707	0.903974	0.888543	0.86439	0.825982	0.763283	0.660414	0.507814	0.345122	0.267866	0.303005	0.345333	0.467154
0.802886	0.782885	0.853047	0.900643	0.927396	0.943024	0.952667	0.958828	0.962764	0.965128	0.966243	0.966229	0.965046	0.962487	0.95812	0.951142	0.940073	0.922053	0.891184	0.83449	0.724434	0.532392	0.350508	0.41254	0.430832	0.503049	0.657479	0.761154	0.824012	0.862545	0.886897	0.902615	0.912714	0.918847	0.921892	0.922233	0.919876	0.914452	0.905117	0.890286	0.867095	0.830317	0.770437	0.672035	0.523564	0.358673	0.268089	0.299404	0.339745	0.452808
0.803474	0.782686	0.852561	0.900339	0.92722	0.942924	0.952614	0.958807	0.96277	0.965158	0.966299	0.966317	0.965176	0.962677	0.958398	0.951561	0.940728	0.923134	0.893097	0.838153	0.731664	0.54346	0.354236	0.409869	0.431566	0.494393	0.650483	0.756792	0.821359	0.860898	0.88586	0.90197	0.912345	0.918692	0.921926	0.922457	0.920317	0.91517	0.906219	0.891964	0.869691	0.834461	0.777262	0.68318	0.539095	0.372742	0.269703	0.295701	0.335025	0.438583
0.804054	0.782504	0.852076	0.900033	0.927044	0.942823	0.95256	0.958786	0.962774	0.965187	0.966354	0.966403	0.965304	0.962863	0.958672	0.951972	0.941368	0.924188	0.894954	0.841695	0.738664	0.554442	0.359394	0.406937	0.432304	0.485878	0.643341	0.752315	0.818636	0.85921	0.884795	0.901306	0.91196	0.918524	0.921947	0.922666	0.920738	0.91586	0.90728	0.893578	0.872183	0.838425	0.783773	0.693858	0.554352	0.387265	0.27289	0.291915	0.33091	0.424603
0.804626	0.782341	0.85159	0.899727	0.926866	0.942721	0.952505	0.958764	0.962779	0.965215	0.966408	0.966489	0.96543	0.963046	0.95894	0.952374	0.941995	0.925215	0.896758	0.84512	0.745438	0.565318	0.365648	0.403755	0.433017	0.477566	0.636054	0.74772	0.81584	0.857477	0.883703	0.900623	0.911561	0.918343	0.921955	0.92286	0.921141	0.916523	0.908303	0.895132	0.874576	0.842218	0.789986	0.704078	0.569286	0.402177	0.277759	0.288089	0.327208	0.411013
0.805189	0.782197	0.851104	0.899419	0.926688	0.942619	0.95245	0.958741	0.962782	0.965243	0.966462	0.966573	0.965554	0.963227	0.959204	0.952769	0.942608	0.926217	0.898509	0.848432	0.751993	0.576067	0.372763	0.400338	0.433678	0.469534	0.628624	0.743005	0.812971	0.855701	0.882582	0.899921	0.911147	0.918149	0.921949	0.923039	0.921524	0.917162	0.909288	0.896628	0.876875	0.845848	0.795916	0.713854	0.583857	0.417412	0.284326	0.284288	0.323774	0.397987
0.805744	0.782073	0.850618	0.899111	0.926508	0.942516	0.952394	0.958718	0.962785	0.96527	0.966514	0.966655	0.965676	0.963404	0.959463	0.953156	0.943208	0.927194	0.900211	0.851637	0.758332	0.586671	0.380571	0.396707	0.434262	0.461895	0.621057	0.738167	0.810025	0.853878	0.881433	0.899198	0.910718	0.917942	0.921931	0.923203	0.92189	0.917775	0.910238	0.89807	0.879083	0.849325	0.801576	0.723197	0.59803	0.4329	0.292492	0.280604	0.320495	0.385726
0.806291	0.78197	0.850132	0.898801	0.926328	0.942413	0.952338	0.958695	0.962787	0.965296	0.966565	0.966736	0.965796	0.963579	0.959718	0.953536	0.943795	0.928147	0.901864	0.854738	0.764462	0.597114	0.388948	0.392888	0.434745	0.454813	0.613355	0.733204	0.807001	0.852008	0.880253	0.898455	0.910273	0.917721	0.921899	0.923353	0.922238	0.918365	0.911154	0.899458	0.881206	0.852656	0.80698	0.732124	0.611779	0.448571	0.302063	0.277159	0.317282	0.374459
0.806829	0.781888	0.849646	0.898489	0.926147	0.942308	0.952282	0.958671	0.962789	0.965321	0.966615	0.966816	0.965915	0.96375	0.959968	0.953909	0.944369	0.929077	0.903471	0.857739	0.770389	0.607382	0.397797	0.388913	0.435107	0.448576	0.605525	0.728114	0.803897	0.85009	0.879044	0.897692	0.909813	0.917487	0.921855	0.923489	0.922568	0.918932	0.912036	0.900796	0.883246	0.855847	0.812142	0.740649	0.625085	0.464353	0.31279	0.274105	0.314067	0.364434
0.807359	0.781829	0.849161	0.898177	0.925965	0.942203	0.952224	0.958646	0.96279	0.965346	0.966665	0.966895	0.966031	0.963919	0.960214	0.954274	0.944931	0.929985	0.905033	0.860644	0.776119	0.617462	0.407043	0.384821	0.435326	0.443936	0.597572	0.722894	0.800711	0.848123	0.877804	0.896908	0.909337	0.91724	0.921798	0.923611	0.922882	0.919476	0.912886	0.902085	0.885209	0.858907	0.817073	0.748788	0.637933	0.480173	0.324434	0.271625	0.310795	0.355878
0.807881	0.781794	0.848675	0.897864	0.925782	0.942098	0.952166	0.958621	0.962791	0.96537	0.966713	0.966972	0.966145	0.964085	0.960456	0.954633	0.945482	0.930871	0.906553	0.863456	0.781658	0.627342	0.416624	0.38066	0.435383	0.441254	0.589504	0.717542	0.797441	0.846105	0.876532	0.896102	0.908845	0.91698	0.921729	0.923719	0.923179	0.919999	0.913705	0.903327	0.887097	0.861841	0.821786	0.756558	0.650316	0.49596	0.336819	0.269927	0.307429	0.348923
0.808395	0.781784	0.84819	0.897549	0.925598	0.941992	0.952108	0.958595	0.962791	0.965393	0.96676	0.967048	0.966258	0.964248	0.960693	0.954985	0.946021	0.931736	0.90803	0.86618	0.787011	0.637015	0.426489	0.376484	0.435261	0.439566	0.581331	0.712057	0.794084	0.844036	0.875227	0.895275	0.908338	0.916707	0.921647	0.923814	0.92346	0.9205	0.914494	0.904524	0.888914	0.864656	0.826292	0.763974	0.662229	0.511646	0.349836	0.269237	0.303945	0.343298
0.8089	0.781803	0.847705	0.897233	0.925414	0.941885	0.952049	0.958569	0.96279	0.965415	0.966807	0.967123	0.966369	0.964409	0.960927	0.95533	0.946549	0.93258	0.909468	0.868819	0.792185	0.646471	0.436592	0.37236	0.434942	0.438534	0.573061	0.706437	0.790639	0.841913	0.87389	0.894426	0.907814	0.91642	0.921552	0.923896	0.923726	0.920981	0.915255	0.905679	0.890663	0.867358	0.8306	0.771052	0.673676	0.527168	0.363405	0.269785	0.300335	0.338598
0.809398	0.781853	0.84722	0.896917	0.925228	0.941777	0.951989	0.958542	0.962789	0.965437	0.966853	0.967196	0.966478	0.964567	0.961156	0.955669	0.947065	0.933405	0.910866	0.871376	0.797187	0.655706	0.446894	0.368364	0.434413	0.437982	0.564709	0.70068	0.787103	0.839735	0.872519	0.893554	0.907274	0.916121	0.921446	0.923965	0.923976	0.921442	0.915987	0.906792	0.892346	0.869951	0.834722	0.777809	0.684658	0.542467	0.377458	0.271784	0.296608	0.334541
0.809887	0.781962	0.846735	0.896599	0.925042	0.941669	0.951929	0.958515	0.962787	0.965458	0.966898	0.967269	0.966586	0.964723	0.961382	0.956002	0.947572	0.934211	0.912227	0.873854	0.80202	0.664713	0.457361	0.364587	0.43366	0.437795	0.556286	0.694785	0.783473	0.837501	0.871113	0.89266	0.906718	0.915807	0.921327	0.924021	0.924211	0.921884	0.916693	0.907865	0.893967	0.872442	0.838667	0.784258	0.695186	0.557491	0.391931	0.275396	0.292792	0.330926
0.810368	0.782226	0.846251	0.89628	0.924854	0.94156	0.951869	0.958487	0.962785	0.965479	0.966941	0.96734	0.966692	0.964876	0.961604	0.956329	0.948068	0.934998	0.913552	0.876256	0.806693	0.673491	0.467959	0.361134	0.43267	0.437892	0.54781	0.68875	0.779748	0.835209	0.869672	0.891742	0.906145	0.915481	0.921196	0.924065	0.924431	0.922307	0.917373	0.9089	0.895529	0.874835	0.842443	0.790416	0.705267	0.572193	0.406764	0.280707	0.288938	0.327599
0.810841	0.78256	0.845768	0.895959	0.924666	0.941451	0.951808	0.958459	0.962782	0.965498	0.966984	0.96741	0.966796	0.965027	0.961822	0.95665	0.948554	0.935767	0.914843	0.878584	0.811209	0.682037	0.478657	0.358132	0.431434	0.43821	0.539298	0.682575	0.775926	0.832859	0.868194	0.890801	0.905554	0.915141	0.921052	0.924095	0.924637	0.922711	0.918028	0.909898	0.897034	0.877134	0.84606	0.796296	0.714914	0.586537	0.42189	0.287695	0.285121	0.324444
0.811306	0.782923	0.845285	0.895638	0.924477	0.94134	0.951746	0.95843	0.962779	0.965518	0.967027	0.967479	0.966898	0.965175	0.962036	0.956964	0.94903	0.936518	0.916099	0.880843	0.815575	0.690351	0.489426	0.355728	0.429944	0.438697	0.530772	0.676259	0.772003	0.830447	0.866679	0.889835	0.904947	0.914787	0.920897	0.924114	0.924829	0.923098	0.918658	0.91086	0.898484	0.879344	0.849525	0.801912	0.72414	0.600489	0.437245	0.296226	0.281442	0.321366
0.811763	0.783312	0.844802	0.895316	0.924287	0.94123	0.951684	0.958401	0.962775	0.965536	0.967068	0.967546	0.966999	0.965321	0.962247	0.957274	0.949497	0.937253	0.917323	0.883034	0.819796	0.698431	0.50024	0.354093	0.428192	0.439311	0.522255	0.669803	0.767978	0.827974	0.865127	0.888845	0.904322	0.91442	0.920729	0.92412	0.925007	0.923467	0.919265	0.911789	0.899881	0.88147	0.852846	0.807277	0.732959	0.614026	0.452759	0.306078	0.278034	0.318293
0.812213	0.783722	0.84432	0.894992	0.924096	0.941118	0.951621	0.958371	0.96277	0.965554	0.967109	0.967613	0.967099	0.965465	0.962454	0.957577	0.949954	0.937971	0.918515	0.88516	0.823877	0.706281	0.511071	0.353429	0.426175	0.440013	0.513777	0.663205	0.763848	0.825437	0.863535	0.887829	0.90368	0.914039	0.92055	0.924115	0.925172	0.92382	0.919848	0.912684	0.901228	0.883515	0.856029	0.812403	0.741386	0.627128	0.468364	0.316994	0.275059	0.315167
0.812654	0.784151	0.843839	0.894668	0.923904	0.941006	0.951558	0.958341	0.962765	0.965571	0.967148	0.967678	0.967196	0.965607	0.962658	0.957876	0.950402	0.938673	0.919677	0.887223	0.827824	0.7139	0.521894	0.353959	0.423892	0.44077	0.505372	0.656468	0.759612	0.822834	0.861903	0.886788	0.90302	0.913644	0.920358	0.924097	0.925323	0.924155	0.92041	0.913548	0.902527	0.885482	0.859083	0.817304	0.749436	0.639784	0.483992	0.328751	0.272707	0.311944
0.813088	0.784599	0.843359	0.894342	0.923711	0.940893	0.951494	0.95831	0.962759	0.965588	0.967187	0.967743	0.967293	0.965746	0.962859	0.958169	0.950842	0.93936	0.92081	0.889225	0.831642	0.721292	0.532686	0.355916	0.421343	0.441551	0.49708	0.649591	0.755266	0.820164	0.860231	0.885721	0.902341	0.913235	0.920154	0.924068	0.925461	0.924475	0.92095	0.914381	0.90378	0.887375	0.862013	0.82199	0.757125	0.651985	0.499573	0.341201	0.271195	0.308593
0.813513	0.785063	0.842879	0.894015	0.923517	0.94078	0.95143	0.958279	0.962753	0.965604	0.967225	0.967806	0.967388	0.965883	0.963056	0.958456	0.951273	0.940031	0.921914	0.89117	0.835334	0.728461	0.543425	0.359495	0.418533	0.442329	0.488952	0.642578	0.750808	0.817425	0.858517	0.884627	0.901645	0.912812	0.919938	0.924026	0.925586	0.924779	0.92147	0.915185	0.904988	0.889198	0.864825	0.826471	0.764468	0.663728	0.515045	0.354245	0.270753	0.305099
0.813932	0.785543	0.8424	0.893688	0.923323	0.940665	0.951365	0.958247	0.962747	0.965619	0.967263	0.967868	0.967481	0.966018	0.963251	0.958739	0.951696	0.940688	0.92299	0.893058	0.838907	0.735409	0.554088	0.364499	0.415469	0.443077	0.481055	0.635429	0.746236	0.814615	0.856759	0.883506	0.900929	0.912375	0.91971	0.923974	0.925698	0.925068	0.921969	0.91596	0.906154	0.890954	0.867524	0.830759	0.77148	0.675016	0.530347	0.367807	0.271608	0.301461
0.814342	0.786037	0.841922	0.893359	0.923127	0.940551	0.9513	0.958215	0.96274	0.965634	0.967299	0.96793	0.967573	0.966151	0.963442	0.959017	0.95211	0.941331	0.92404	0.894892	0.842363	0.742141	0.564655	0.370565	0.412161	0.44377	0.473476	0.628149	0.741548	0.811732	0.854958	0.882357	0.900194	0.911923	0.91947	0.923909	0.925798	0.925342	0.922449	0.916708	0.907278	0.892644	0.870118	0.834864	0.778178	0.685851	0.545424	0.381823	0.273965	0.297696
0.814745	0.786544	0.841445	0.893029	0.922931	0.940435	0.951234	0.958182	0.962732	0.965648	0.967335	0.96799	0.967663	0.966282	0.963629	0.95929	0.952517	0.94196	0.925064	0.896675	0.845709	0.748662	0.57511	0.377463	0.408626	0.444387	0.466348	0.620741	0.736742	0.808775	0.853112	0.881179	0.89944	0.911457	0.919218	0.923833	0.925886	0.925601	0.922909	0.917428	0.908363	0.894273	0.872609	0.838793	0.784574	0.696242	0.560225	0.39623	0.277969	0.29384
0.81514	0.787063	0.840969	0.892698	0.922733	0.940319	0.951167	0.958149	0.962724	0.965661	0.96737	0.968049	0.967752	0.966411	0.963814	0.959558	0.952916	0.942575	0.926063	0.898407	0.848948	0.754977	0.585434	0.385029	0.404882	0.444905	0.459883	0.61321	0.731816	0.805742	0.851219	0.879972	0.898666	0.910977	0.918954	0.923746	0.925961	0.925846	0.923351	0.918124	0.90941	0.895843	0.875003	0.842557	0.790684	0.706198	0.57471	0.410969	0.283676	0.289951
0.815527	0.787593	0.840495	0.892366	0.922535	0.940202	0.9511	0.958115	0.962715	0.965674	0.967405	0.968107	0.96784	0.966537	0.963996	0.959822	0.953307	0.943178	0.927038	0.900091	0.852083	0.761089	0.595611	0.393142	0.400955	0.445305	0.454519	0.605561	0.726767	0.80263	0.849279	0.878736	0.897872	0.910481	0.918677	0.923647	0.926024	0.926076	0.923775	0.918794	0.910421	0.897357	0.877306	0.846163	0.796522	0.71573	0.58884	0.425976	0.29103	0.286113
0.815907	0.788134	0.840021	0.892034	0.922336	0.940085	0.951033	0.958081	0.962706	0.965687	0.967438	0.968165	0.967926	0.966662	0.964175	0.960081	0.953691	0.943767	0.927989	0.901728	0.855119	0.767005	0.60563	0.40171	0.396876	0.445567	0.451284	0.597801	0.721594	0.799438	0.84729	0.877469	0.897058	0.909971	0.918389	0.923537	0.926076	0.926293	0.924182	0.91944	0.911396	0.898816	0.87952	0.849619	0.8021	0.724851	0.602586	0.441188	0.299865	0.282436
0.81628	0.788685	0.839549	0.8917	0.922136	0.939967	0.950965	0.958046	0.962696	0.965698	0.967471	0.968221	0.968011	0.966785	0.964351	0.960336	0.954068	0.944344	0.928918	0.90332	0.85806	0.772731	0.615476	0.410659	0.39268	0.445675	0.449315	0.589938	0.716295	0.796164	0.845251	0.87617	0.896223	0.909445	0.918088	0.923416	0.926116	0.926497	0.924571	0.920063	0.912337	0.900223	0.88165	0.852934	0.807432	0.733574	0.615925	0.456541	0.309936	0.279062
0.816645	0.789244	0.839077	0.891365	0.921936	0.939848	0.950896	0.958011	0.962686	0.96571	0.967503	0.968276	0.968095	0.966906	0.964525	0.960586	0.954437	0.94491	0.929825	0.904868	0.860909	0.77827	0.62514	0.419932	0.388413	0.44561	0.448082	0.581981	0.710868	0.792805	0.843161	0.87484	0.895367	0.908904	0.917774	0.923283	0.926145	0.926687	0.924943	0.920663	0.913246	0.90158	0.883699	0.856113	0.81253	0.741914	0.628839	0.471968	0.320989	0.276162
0.817002	0.789811	0.838608	0.891029	0.921734	0.939729	0.950827	0.957976	0.962676	0.96572	0.967535	0.968331	0.968178	0.967026	0.964695	0.960832	0.9548	0.945463	0.93071	0.906375	0.86367	0.78363	0.634611	0.429477	0.384126	0.445359	0.447372	0.573941	0.705311	0.78936	0.841019	0.873478	0.894489	0.908348	0.917448	0.92314	0.926162	0.926864	0.9253	0.921241	0.914123	0.90289	0.885673	0.859163	0.817405	0.749886	0.641317	0.487403	0.332822	0.273933
0.817353	0.790386	0.838139	0.890692	0.921531	0.939609	0.950758	0.95794	0.962664	0.96573	0.967565	0.968384	0.968259	0.967143	0.964863	0.961074	0.955157	0.946006	0.931575	0.907841	0.866345	0.788815	0.643884	0.439253	0.379882	0.444906	0.447056	0.565829	0.699624	0.785826	0.838823	0.872082	0.893589	0.907776	0.91711	0.922985	0.926168	0.927029	0.92564	0.921798	0.91497	0.904153	0.887572	0.862091	0.822068	0.757504	0.653351	0.502783	0.345309	0.272597
0.817696	0.790968	0.837672	0.890354	0.921328	0.939488	0.950688	0.957903	0.962653	0.96574	0.967595	0.968437	0.968339	0.967259	0.965029	0.961312	0.955506	0.946537	0.93242	0.909268	0.868939	0.793832	0.65295	0.449222	0.375752	0.444239	0.447048	0.55766	0.693806	0.782202	0.836572	0.870652	0.892667	0.907188	0.916759	0.922819	0.926162	0.927181	0.925966	0.922335	0.915788	0.905372	0.889402	0.864902	0.826531	0.764783	0.664939	0.518047	0.358357	0.272388
0.818032	0.791556	0.837207	0.890016	0.921123	0.939367	0.950617	0.957866	0.962641	0.965749	0.967625	0.968489	0.968417	0.967373	0.965191	0.961546	0.95585	0.947057	0.933245	0.910657	0.871453	0.798684	0.661805	0.459349	0.371822	0.443346	0.447281	0.54945	0.687855	0.778485	0.834264	0.869187	0.891722	0.906583	0.916396	0.922642	0.926146	0.927321	0.926276	0.922851	0.916577	0.906549	0.891165	0.867602	0.830803	0.771738	0.676082	0.533137	0.371894	0.273531
0.818361	0.79215	0.836743	0.889676	0.920918	0.939245	0.950546	0.957829	0.962628	0.965757	0.967654	0.968539	0.968495	0.967485	0.965352	0.961776	0.956187	0.947567	0.934051	0.91201	0.873892	0.803379	0.670446	0.469605	0.368194	0.442218	0.447704	0.541218	0.681771	0.774673	0.831898	0.867686	0.890754	0.905963	0.916019	0.922453	0.926119	0.927448	0.926571	0.923348	0.917339	0.907685	0.892864	0.870197	0.834894	0.778384	0.686784	0.548001	0.385855	0.276219
0.818682	0.792749	0.836281	0.889335	0.920712	0.939122	0.950475	0.957791	0.962615	0.965765	0.967682	0.968589	0.968571	0.967595	0.965509	0.962003	0.956518	0.948067	0.93484	0.913327	0.876258	0.80792	0.67887	0.479959	0.364986	0.440844	0.448273	0.532984	0.675553	0.770764	0.829473	0.866148	0.889762	0.905325	0.91563	0.922254	0.926081	0.927564	0.926852	0.923826	0.918074	0.908782	0.894502	0.872691	0.838812	0.784735	0.697052	0.562592	0.400181	0.280577
0.818997	0.793353	0.835821	0.888994	0.920505	0.938999	0.950403	0.957753	0.962602	0.965773	0.967709	0.968638	0.968646	0.967704	0.965665	0.962225	0.956843	0.948557	0.93561	0.914611	0.878553	0.812314	0.687075	0.490386	0.362342	0.43922	0.44895	0.524774	0.669203	0.766755	0.826986	0.864574	0.888746	0.904671	0.915228	0.922044	0.926032	0.927668	0.927119	0.924286	0.918784	0.909841	0.896081	0.875089	0.842567	0.790804	0.706895	0.576869	0.414814	0.286635
0.819304	0.793961	0.835362	0.888651	0.920297	0.938875	0.95033	0.957714	0.962588	0.96578	0.967736	0.968687	0.96872	0.967812	0.965818	0.962444	0.957162	0.949037	0.936363	0.915861	0.88078	0.816566	0.695061	0.500859	0.360433	0.437339	0.449703	0.516617	0.66272	0.762645	0.824437	0.86296	0.887705	0.904	0.914813	0.921822	0.925972	0.927761	0.927372	0.924728	0.919469	0.910864	0.897604	0.877395	0.846166	0.796606	0.716323	0.590799	0.429693	0.294302
0.819605	0.794573	0.834906	0.888308	0.920088	0.938751	0.950257	0.957675	0.962573	0.965786	0.967762	0.968734	0.968793	0.967917	0.965968	0.962659	0.957476	0.949507	0.9371	0.91708	0.882942	0.820679	0.702828	0.511353	0.359461	0.435198	0.4505	0.508547	0.656105	0.758432	0.821823	0.861308	0.886639	0.903311	0.914384	0.921589	0.925902	0.927842	0.927612	0.925153	0.92013	0.911852	0.899073	0.879615	0.849617	0.802153	0.72535	0.604352	0.444757	0.303384
0.819898	0.795188	0.834451	0.887963	0.919879	0.938626	0.950183	0.957635	0.962559	0.965792	0.967787	0.968781	0.968865	0.968021	0.966116	0.962871	0.957784	0.949969	0.93782	0.918267	0.885041	0.82466	0.710377	0.521847	0.359661	0.432797	0.451316	0.500608	0.64936	0.754113	0.819144	0.859615	0.885547	0.902604	0.913943	0.921345	0.925822	0.927912	0.927839	0.925561	0.920769	0.912806	0.90049	0.88175	0.852927	0.807457	0.733988	0.617507	0.459945	0.313622
0.820185	0.795807	0.833999	0.887618	0.919668	0.9385	0.950109	0.957595	0.962543	0.965797	0.967812	0.968827	0.968936	0.968124	0.966262	0.96308	0.958087	0.950421	0.938524	0.919425	0.88708	0.828513	0.71771	0.532316	0.361297	0.430138	0.452123	0.492853	0.642487	0.749686	0.816397	0.857881	0.884429	0.90188	0.913487	0.92109	0.92573	0.927971	0.928052	0.925952	0.921384	0.913728	0.901857	0.883806	0.856104	0.812531	0.742251	0.630248	0.475193	0.324769
0.820465	0.796427	0.833549	0.887272	0.919457	0.938373	0.950035	0.957554	0.962528	0.965802	0.967837	0.968872	0.969005	0.968225	0.966406	0.963285	0.958384	0.950865	0.939213	0.920555	0.88906	0.832243	0.72483	0.542741	0.364616	0.427223	0.452899	0.485354	0.635488	0.745149	0.813581	0.856104	0.883283	0.901137	0.913018	0.920824	0.925629	0.92802	0.928253	0.926327	0.921978	0.914618	0.903177	0.885787	0.859153	0.817386	0.750153	0.642561	0.490439	0.33665
0.820738	0.797051	0.8331	0.886925	0.919245	0.938246	0.94996	0.957513	0.962511	0.965806	0.96786	0.968916	0.969074	0.968324	0.966548	0.963487	0.958677	0.9513	0.939887	0.921656	0.890983	0.835853	0.73174	0.553102	0.369369	0.424062	0.453621	0.478212	0.628367	0.7405	0.810694	0.854284	0.882111	0.900375	0.912536	0.920546	0.925517	0.928057	0.928442	0.926687	0.922551	0.915478	0.904452	0.887694	0.862082	0.822032	0.757709	0.654442	0.505622	0.349151
0.821004	0.797675	0.832655	0.886578	0.919031	0.938119	0.949884	0.957472	0.962495	0.96581	0.967883	0.968959	0.969141	0.968422	0.966687	0.963685	0.958964	0.951727	0.940547	0.92273	0.892852	0.839349	0.738442	0.56338	0.375171	0.420664	0.454269	0.471582	0.621128	0.735738	0.807734	0.85242	0.88091	0.899595	0.912039	0.920257	0.925394	0.928084	0.928619	0.927032	0.923103	0.916309	0.905682	0.889532	0.864894	0.82648	0.764932	0.665888	0.520683	0.362185
0.821264	0.798302	0.832211	0.886229	0.918817	0.93799	0.949808	0.95743	0.962478	0.965813	0.967906	0.969002	0.969208	0.968519	0.966825	0.963881	0.959246	0.952146	0.941193	0.923778	0.894669	0.842735	0.744942	0.573557	0.38179	0.417043	0.454822	0.465744	0.613776	0.73086	0.804699	0.85051	0.879681	0.898795	0.911529	0.919957	0.925262	0.9281	0.928783	0.927362	0.923636	0.917112	0.906871	0.891304	0.867597	0.83074	0.771838	0.676898	0.535569	0.375679
0.821517	0.79893	0.83177	0.88588	0.918602	0.937861	0.949732	0.957388	0.96246	0.965816	0.967928	0.969044	0.969273	0.968614	0.96696	0.964073	0.959524	0.952557	0.941825	0.924801	0.896435	0.846014	0.751242	0.583618	0.389063	0.41322	0.455262	0.461536	0.606316	0.725864	0.801588	0.848554	0.878422	0.897976	0.911004	0.919645	0.925119	0.928106	0.928936	0.927677	0.92415	0.917888	0.908018	0.893011	0.870195	0.834821	0.77844	0.687479	0.55023	0.389571
0.821763	0.799558	0.831332	0.885529	0.918387	0.937731	0.949654	0.957345	0.962442	0.965819	0.967949	0.969085	0.969337	0.968708	0.967093	0.964263	0.959796	0.95296	0.942444	0.925799	0.898152	0.84919	0.757348	0.593548	0.396871	0.409216	0.455571	0.459151	0.598756	0.720749	0.798399	0.84655	0.877133	0.897136	0.910464	0.919321	0.924965	0.928101	0.929078	0.927978	0.924644	0.918637	0.909127	0.894658	0.872694	0.838731	0.784752	0.697635	0.56462	0.403804
0.822003	0.800187	0.830896	0.885178	0.91817	0.937601	0.949577	0.957302	0.962424	0.965821	0.96797	0.969126	0.969401	0.9688	0.967224	0.964449	0.960065	0.953356	0.943049	0.926774	0.899823	0.852268	0.763264	0.603334	0.405124	0.40506	0.455733	0.457645	0.591103	0.715514	0.795129	0.844496	0.875814	0.896277	0.90991	0.918986	0.924802	0.928087	0.929208	0.928266	0.925121	0.919361	0.910198	0.896247	0.875097	0.84248	0.790787	0.707376	0.578703	0.418322
0.822237	0.800817	0.830463	0.884827	0.917953	0.93747	0.949499	0.957258	0.962405	0.965822	0.96799	0.969165	0.969463	0.968891	0.967354	0.964632	0.960328	0.953744	0.943643	0.927725	0.901447	0.85525	0.768995	0.612963	0.413751	0.400787	0.455733	0.456727	0.583367	0.710156	0.791778	0.842393	0.874463	0.895396	0.909341	0.91864	0.924628	0.928062	0.929326	0.928539	0.92558	0.920061	0.911233	0.89778	0.877409	0.846075	0.796559	0.716712	0.592444	0.433066
0.822464	0.801447	0.830033	0.884474	0.917734	0.937338	0.94942	0.957214	0.962386	0.965823	0.968009	0.969204	0.969525	0.968981	0.967481	0.964813	0.960587	0.954125	0.944224	0.928654	0.903028	0.858141	0.774546	0.622426	0.422695	0.396437	0.455555	0.456242	0.575559	0.704675	0.788342	0.840238	0.87308	0.894494	0.908758	0.918281	0.924444	0.928027	0.929434	0.9288	0.926022	0.920737	0.912234	0.899259	0.879635	0.849524	0.80208	0.725655	0.605817	0.447979
0.822685	0.802076	0.829606	0.884121	0.917515	0.937206	0.949341	0.95717	0.962367	0.965824	0.968028	0.969243	0.969585	0.969069	0.967607	0.964991	0.960842	0.9545	0.944793	0.929562	0.904567	0.860944	0.779921	0.631712	0.431906	0.392059	0.455187	0.456094	0.56769	0.69907	0.78482	0.83803	0.871664	0.893571	0.908158	0.917911	0.92425	0.927982	0.929532	0.929048	0.926447	0.921389	0.913201	0.900687	0.881777	0.852833	0.807362	0.734218	0.618801	0.463
0.822899	0.802705	0.829182	0.883767	0.917295	0.937073	0.949262	0.957125	0.962347	0.965824	0.968047	0.96928	0.969645	0.969156	0.96773	0.965166	0.961093	0.954867	0.94535	0.930448	0.906064	0.863661	0.785126	0.640815	0.441344	0.38771	0.454616	0.456212	0.559776	0.693339	0.78121	0.835768	0.870215	0.892626	0.907544	0.917529	0.924045	0.927927	0.929618	0.929283	0.926856	0.92202	0.914135	0.902065	0.883841	0.85601	0.812417	0.742413	0.631379	0.47807
0.823107	0.803334	0.828761	0.883412	0.917074	0.93694	0.949182	0.95708	0.962326	0.965823	0.968065	0.969317	0.969704	0.969242	0.967852	0.965338	0.96134	0.955228	0.945896	0.931314	0.907522	0.866296	0.790166	0.649728	0.450973	0.383457	0.45383	0.456541	0.551831	0.687483	0.77751	0.83345	0.868731	0.891658	0.906913	0.917134	0.92383	0.927863	0.929694	0.929506	0.927249	0.922629	0.915038	0.903396	0.885829	0.859061	0.817256	0.750254	0.643541	0.493129
0.823309	0.803962	0.828343	0.883057	0.916852	0.936806	0.949101	0.957034	0.962305	0.965822	0.968082	0.969353	0.969761	0.969327	0.967972	0.965508	0.961582	0.955582	0.946432	0.93216	0.908942	0.868853	0.795046	0.658445	0.460759	0.379381	0.45282	0.457037	0.543875	0.681501	0.773717	0.831075	0.867212	0.890668	0.906267	0.916728	0.923605	0.927789	0.92976	0.929717	0.927627	0.923217	0.915912	0.904682	0.887745	0.861991	0.821889	0.757755	0.655281	0.508119
0.823505	0.804588	0.827928	0.8827	0.916629	0.936671	0.94902	0.956988	0.962284	0.965821	0.968099	0.969389	0.969818	0.96941	0.968091	0.965675	0.961821	0.95593	0.946956	0.932987	0.910325	0.871333	0.799771	0.666962	0.470673	0.375575	0.451577	0.457662	0.535929	0.675392	0.769831	0.828642	0.865657	0.889654	0.905604	0.916309	0.923369	0.927705	0.929815	0.929916	0.927989	0.923785	0.916756	0.905924	0.889592	0.864808	0.826326	0.76493	0.666596	0.522984
0.823694	0.805214	0.827517	0.882344	0.916406	0.936535	0.948939	0.956941	0.962262	0.965819	0.968116	0.969424	0.969874	0.969492	0.968207	0.96584	0.962055	0.956272	0.94747	0.933796	0.911672	0.87374	0.804345	0.675276	0.480688	0.372153	0.450093	0.458383	0.528019	0.669158	0.765849	0.826149	0.864065	0.888616	0.904925	0.915878	0.923124	0.927611	0.92986	0.930103	0.928337	0.924333	0.917572	0.907124	0.891373	0.867515	0.830577	0.771793	0.677486	0.537674
0.823878	0.805838	0.827109	0.881986	0.916182	0.936399	0.948857	0.956894	0.96224	0.965817	0.968131	0.969458	0.969929	0.969573	0.968322	0.966002	0.962286	0.956607	0.947974	0.934586	0.912985	0.876076	0.808775	0.683385	0.490778	0.369251	0.448363	0.459169	0.520173	0.662799	0.761768	0.823595	0.862435	0.887554	0.904229	0.915434	0.922867	0.927508	0.929896	0.930279	0.928671	0.924862	0.918362	0.908283	0.893091	0.870118	0.834652	0.778357	0.687956	0.55214
0.824055	0.80646	0.826705	0.881628	0.915956	0.936262	0.948774	0.956847	0.962218	0.965815	0.968147	0.969492	0.969984	0.969653	0.968436	0.966162	0.962513	0.956937	0.948468	0.935359	0.914264	0.878344	0.813063	0.691287	0.500919	0.367034	0.446382	0.459995	0.512428	0.656316	0.757588	0.820978	0.860767	0.886467	0.903516	0.914977	0.922601	0.927395	0.929921	0.930443	0.928991	0.925372	0.919125	0.909404	0.894748	0.872622	0.838558	0.784636	0.698011	0.56634
0.824227	0.807081	0.826304	0.881269	0.91573	0.936125	0.948691	0.956799	0.962195	0.965812	0.968162	0.969525	0.970037	0.969731	0.968547	0.966319	0.962737	0.957261	0.948953	0.936115	0.915511	0.880546	0.817216	0.698983	0.511087	0.365702	0.444148	0.460835	0.504828	0.649712	0.753306	0.818296	0.859059	0.885355	0.902786	0.914508	0.922323	0.927272	0.929937	0.930597	0.929297	0.925865	0.919863	0.910487	0.896346	0.875032	0.842304	0.790643	0.70766	0.580238
0.824393	0.807699	0.825908	0.88091	0.915503	0.935987	0.948608	0.956751	0.962172	0.965808	0.968176	0.969557	0.97009	0.969809	0.968657	0.966474	0.962956	0.957579	0.949428	0.936855	0.916727	0.882685	0.821238	0.706472	0.521261	0.365499	0.44166	0.461665	0.497429	0.642987	0.748919	0.815549	0.85731	0.884217	0.902038	0.914026	0.922036	0.92714	0.929943	0.930739	0.92959	0.926339	0.920576	0.911535	0.89789	0.877351	0.845897	0.796391	0.716913	0.593802
0.824553	0.808316	0.825515	0.88055	0.915276	0.935848	0.948524	0.956702	0.962148	0.965804	0.96819	0.969589	0.970142	0.969885	0.968766	0.966626	0.963173	0.957892	0.949894	0.937578	0.917912	0.884763	0.825133	0.713757	0.53142	0.366711	0.43892	0.462464	0.490309	0.636146	0.744427	0.812734	0.855519	0.883052	0.901273	0.91353	0.921737	0.926999	0.92994	0.930871	0.929871	0.926797	0.921266	0.912548	0.89938	0.879585	0.849346	0.801891	0.725782	0.607005
0.824706	0.80893	0.825126	0.880189	0.915047	0.935709	0.94844	0.956653	0.962124	0.9658	0.968203	0.96962	0.970192	0.96996	0.968872	0.966777	0.963386	0.958199	0.950351	0.938286	0.919068	0.886782	0.828906	0.720838	0.541545	0.369655	0.435933	0.463212	0.483582	0.629192	0.739827	0.809849	0.853686	0.88186	0.900489	0.913021	0.921428	0.926848	0.929927	0.930993	0.930138	0.927239	0.921933	0.913527	0.900818	0.881736	0.852657	0.807155	0.734277	0.619829
0.824855	0.809542	0.824742	0.879828	0.914817	0.935569	0.948355	0.956604	0.9621	0.965795	0.968216	0.96965	0.970243	0.970035	0.968978	0.966925	0.963595	0.958501	0.950799	0.938978	0.920196	0.888744	0.832561	0.727718	0.551617	0.374072	0.432706	0.463889	0.477434	0.622128	0.735118	0.806893	0.85181	0.880641	0.899686	0.912499	0.921108	0.926687	0.929905	0.931104	0.930393	0.927664	0.922577	0.914474	0.902208	0.883808	0.855836	0.812196	0.742412	0.632257
0.824997	0.810151	0.824362	0.879466	0.914587	0.935429	0.948269	0.956554	0.962075	0.96579	0.968228	0.96968	0.970292	0.970108	0.969082	0.967071	0.963802	0.958798	0.951239	0.939656	0.921297	0.890651	0.836102	0.7344	0.561618	0.379546	0.429248	0.464476	0.472259	0.614961	0.730298	0.803865	0.849888	0.879393	0.898865	0.911963	0.920778	0.926517	0.929873	0.931205	0.930636	0.928074	0.923201	0.91539	0.90355	0.885806	0.85889	0.817022	0.750199	0.644279
0.825134	0.810758	0.823986	0.879104	0.914356	0.935287	0.948184	0.956504	0.96205	0.965785	0.96824	0.969709	0.970341	0.97018	0.969184	0.967214	0.964005	0.95909	0.95167	0.940319	0.922371	0.892505	0.839533	0.740886	0.571532	0.385833	0.425572	0.464957	0.469137	0.607695	0.725365	0.800762	0.847921	0.878117	0.898024	0.911414	0.920437	0.926338	0.929832	0.931297	0.930867	0.928468	0.923803	0.916276	0.904848	0.887731	0.861825	0.821646	0.757653	0.655889
0.825265	0.811362	0.823614	0.878741	0.914124	0.935145	0.948097	0.956453	0.962024	0.965779	0.968252	0.969738	0.970389	0.970251	0.969285	0.967356	0.964204	0.959377	0.952094	0.940969	0.923419	0.894308	0.842858	0.747181	0.581343	0.392771	0.421697	0.465316	0.467261	0.600338	0.720318	0.797583	0.845906	0.876811	0.897164	0.91085	0.920084	0.926149	0.929782	0.931378	0.931086	0.928848	0.924385	0.917134	0.906101	0.889588	0.864647	0.826076	0.764786	0.667083
0.825391	0.811963	0.823248	0.878378	0.913891	0.935003	0.94801	0.956402	0.961998	0.965772	0.968262	0.969766	0.970436	0.970321	0.969384	0.967496	0.964401	0.959659	0.952509	0.941605	0.924442	0.896062	0.84608	0.753289	0.591038	0.40024	0.417644	0.465536	0.466075	0.592899	0.715156	0.794325	0.843844	0.875474	0.896283	0.910272	0.919721	0.925951	0.929723	0.931449	0.931294	0.929213	0.924948	0.917963	0.907313	0.891379	0.86736	0.830322	0.771613	0.677863
0.825511	0.812561	0.822886	0.878014	0.913658	0.93486	0.947923	0.956351	0.961972	0.965766	0.968273	0.969794	0.970482	0.97039	0.969482	0.967633	0.964595	0.959937	0.952917	0.942228	0.925441	0.897769	0.849204	0.759212	0.600604	0.408152	0.413438	0.465603	0.465379	0.585386	0.709878	0.790988	0.841732	0.874107	0.895382	0.909679	0.919346	0.925743	0.929655	0.931511	0.931491	0.929564	0.925492	0.918766	0.908484	0.893106	0.86997	0.834393	0.778146	0.688232
0.825626	0.813156	0.822528	0.87765	0.913423	0.934716	0.947835	0.956299	0.961946	0.965759	0.968283	0.969821	0.970528	0.970458	0.969579	0.967769	0.964786	0.96021	0.953318	0.942838	0.926417	0.899429	0.852233	0.764956	0.610029	0.416435	0.409111	0.465504	0.465055	0.57781	0.704481	0.787569	0.839569	0.872708	0.894461	0.909072	0.91896	0.925525	0.929578	0.931564	0.931676	0.929902	0.926017	0.919542	0.909617	0.894774	0.872482	0.838297	0.784397	0.698196
0.825735	0.813747	0.822176	0.877285	0.913188	0.934572	0.947747	0.956247	0.961918	0.965751	0.968293	0.969847	0.970572	0.970525	0.969674	0.967902	0.964974	0.960478	0.953711	0.943435	0.92737	0.901045	0.855171	0.770525	0.619302	0.425033	0.404701	0.465225	0.465026	0.570183	0.698967	0.784067	0.837355	0.871277	0.893518	0.90845	0.918563	0.925298	0.929491	0.931607	0.931851	0.930226	0.926525	0.920293	0.910713	0.896384	0.874899	0.842043	0.790381	0.707763
0.825839	0.814335	0.821829	0.87692	0.912952	0.934427	0.947658	0.956194	0.961891	0.965743	0.968302	0.969873	0.970617	0.970591	0.969768	0.968034	0.965159	0.960742	0.954097	0.94402	0.9283	0.902618	0.85802	0.775923	0.628415	0.433898	0.400252	0.464755	0.465232	0.562521	0.693333	0.780479	0.835088	0.869813	0.892554	0.907813	0.918154	0.925061	0.929396	0.931641	0.932016	0.930536	0.927015	0.92102	0.911773	0.897938	0.877227	0.845638	0.796109	0.716941
0.825938	0.81492	0.821487	0.876555	0.912715	0.934281	0.947569	0.956141	0.961863	0.965735	0.96831	0.969898	0.97066	0.970656	0.969861	0.968164	0.965341	0.961001	0.954476	0.944594	0.92921	0.904149	0.860783	0.781155	0.637359	0.442991	0.395816	0.464083	0.465628	0.554838	0.68758	0.776804	0.832766	0.868315	0.891567	0.907161	0.917734	0.924815	0.929292	0.931665	0.93217	0.930834	0.927488	0.921723	0.912798	0.899439	0.879469	0.849089	0.801593	0.725743
0.826031	0.815502	0.821151	0.876189	0.912477	0.934135	0.947479	0.956088	0.961835	0.965726	0.968319	0.969923	0.970703	0.97072	0.969952	0.968291	0.96552	0.961256	0.954848	0.945156	0.930099	0.905641	0.863465	0.786225	0.646128	0.452274	0.391456	0.463198	0.466173	0.547153	0.681708	0.77304	0.830388	0.866782	0.890558	0.906493	0.917302	0.924559	0.929179	0.931681	0.932314	0.93112	0.927945	0.922404	0.91379	0.900889	0.88163	0.852403	0.806844	0.734178
0.826119	0.816079	0.82082	0.875823	0.912239	0.933988	0.947389	0.956034	0.961807	0.965717	0.968326	0.969947	0.970745	0.970783	0.970042	0.968418	0.965697	0.961507	0.955213	0.945706	0.930967	0.907093	0.866067	0.791139	0.654716	0.461717	0.387244	0.462093	0.466836	0.539488	0.675716	0.769184	0.827954	0.865213	0.889526	0.905809	0.916858	0.924293	0.929058	0.931688	0.932447	0.931393	0.928386	0.923062	0.914749	0.90229	0.883712	0.855587	0.811874	0.74226
0.826202	0.816654	0.820495	0.875456	0.911999	0.93384	0.947299	0.95598	0.961778	0.965708	0.968334	0.969971	0.970786	0.970845	0.970131	0.968542	0.965871	0.961754	0.955572	0.946246	0.931816	0.908509	0.868593	0.7959	0.663118	0.471291	0.383269	0.460758	0.467585	0.531868	0.669606	0.765236	0.82546	0.863609	0.888471	0.905109	0.916403	0.924018	0.928927	0.931685	0.932571	0.931654	0.928811	0.923699	0.915678	0.903644	0.885719	0.858647	0.816692	0.750002
0.82628	0.817224	0.820176	0.875089	0.911759	0.933692	0.947208	0.955926	0.961749	0.965698	0.968341	0.969994	0.970827	0.970907	0.970218	0.968664	0.966042	0.961998	0.955925	0.946775	0.932646	0.909888	0.871044	0.800514	0.671331	0.480969	0.379634	0.459188	0.468394	0.524323	0.663379	0.761193	0.822907	0.861967	0.887392	0.904392	0.915935	0.923733	0.928788	0.931674	0.932686	0.931904	0.929221	0.924316	0.916577	0.904953	0.887655	0.861588	0.82131	0.757415
0.826352	0.817791	0.819863	0.874722	0.911518	0.933543	0.947116	0.955871	0.961719	0.965688	0.968347	0.970017	0.970867	0.970967	0.970305	0.968785	0.966211	0.962237	0.956272	0.947294	0.933458	0.911232	0.873425	0.804984	0.679352	0.490727	0.376466	0.457378	0.469238	0.516889	0.657035	0.757054	0.820292	0.860287	0.886288	0.903659	0.915454	0.923437	0.92864	0.931655	0.93279	0.932142	0.929617	0.924912	0.917447	0.906219	0.889522	0.864416	0.825736	0.764512
0.82642	0.818353	0.819556	0.874355	0.911276	0.933393	0.947024	0.955815	0.961689	0.965677	0.968353	0.970039	0.970907	0.971027	0.97039	0.968904	0.966378	0.962472	0.956612	0.947803	0.934252	0.912542	0.875738	0.809316	0.687179	0.500542	0.373923	0.455323	0.470094	0.509611	0.650577	0.752817	0.817615	0.858568	0.885159	0.902909	0.914962	0.923132	0.928483	0.931626	0.932885	0.932369	0.929998	0.925489	0.918289	0.907443	0.891324	0.867137	0.82998	0.771308
0.826483	0.818912	0.819255	0.873987	0.911034	0.933243	0.946931	0.95576	0.961659	0.965666	0.968359	0.970061	0.970945	0.971086	0.970474	0.969021	0.966541	0.962704	0.956947	0.948302	0.935028	0.913819	0.877984	0.813514	0.694811	0.510392	0.372198	0.453023	0.470942	0.502549	0.644008	0.748479	0.814872	0.856809	0.884005	0.902142	0.914457	0.922817	0.928317	0.931589	0.932971	0.932585	0.930365	0.926047	0.919105	0.908626	0.893063	0.869756	0.83405	0.777814
0.826541	0.819467	0.818961	0.873619	0.91079	0.933092	0.946838	0.955703	0.961628	0.965655	0.968364	0.970082	0.970983	0.971143	0.970556	0.969137	0.966703	0.962932	0.957275	0.948791	0.935788	0.915065	0.880166	0.817582	0.702248	0.520256	0.371533	0.450476	0.47176	0.495787	0.637329	0.744039	0.812064	0.855009	0.882824	0.901357	0.913939	0.922492	0.928142	0.931544	0.933048	0.93279	0.930719	0.926587	0.919894	0.909771	0.894741	0.872276	0.837955	0.784044
0.826594	0.820017	0.818674	0.873251	0.910546	0.932941	0.946745	0.955647	0.961597	0.965644	0.968369	0.970103	0.971021	0.971201	0.970638	0.969251	0.966862	0.963156	0.957598	0.949271	0.936531	0.916279	0.882286	0.821524	0.709491	0.530114	0.372232	0.447684	0.47253	0.489452	0.630546	0.739497	0.809188	0.853167	0.881617	0.900554	0.913408	0.922157	0.927959	0.93149	0.933116	0.932985	0.931059	0.927108	0.920659	0.910879	0.896362	0.874703	0.841703	0.790009
0.826642	0.820564	0.818393	0.872882	0.910301	0.932789	0.946651	0.95559	0.961566	0.965632	0.968374	0.970123	0.971058	0.971257	0.970719	0.969364	0.967019	0.963377	0.957916	0.949741	0.937258	0.917464	0.884347	0.825345	0.71654	0.539949	0.374679	0.444652	0.473235	0.483769	0.623661	0.734849	0.806243	0.851283	0.880383	0.899733	0.912864	0.921811	0.927767	0.931427	0.933175	0.933169	0.931387	0.927613	0.921399	0.911951	0.897928	0.87704	0.845302	0.795722
0.826685	0.821106	0.818119	0.872514	0.910055	0.932636	0.946556	0.955533	0.961534	0.965619	0.968378	0.970143	0.971094	0.971312	0.970798	0.969475	0.967173	0.963594	0.958228	0.950203	0.93797	0.918621	0.886351	0.829049	0.723397	0.549742	0.378681	0.441386	0.473856	0.479408	0.616682	0.730095	0.803228	0.849354	0.879121	0.898893	0.912307	0.921455	0.927566	0.931357	0.933225	0.933343	0.931701	0.928101	0.922115	0.912989	0.899441	0.879292	0.848757	0.801193
0.826723	0.821645	0.817853	0.872145	0.909809	0.932483	0.946461	0.955475	0.961502	0.965607	0.968382	0.970162	0.97113	0.971367	0.970876	0.969584	0.967326	0.963808	0.958535	0.950657	0.938667	0.919749	0.888299	0.83264	0.730064	0.559476	0.383766	0.437895	0.474378	0.476988	0.609613	0.725233	0.800139	0.847381	0.87783	0.898035	0.911736	0.921089	0.927356	0.931277	0.933266	0.933508	0.932004	0.928572	0.922809	0.913993	0.900903	0.881463	0.852077	0.806435
0.826757	0.822179	0.817594	0.871777	0.909562	0.932329	0.946366	0.955417	0.96147	0.965594	0.968385	0.970181	0.971165	0.971421	0.970953	0.969692	0.967476	0.964019	0.958837	0.951101	0.939349	0.92085	0.890194	0.836121	0.736544	0.569136	0.389677	0.434191	0.474786	0.475457	0.602461	0.720262	0.796977	0.845361	0.876511	0.897157	0.911152	0.920712	0.927137	0.93119	0.933299	0.933662	0.932294	0.929028	0.923481	0.914965	0.902316	0.883556	0.855268	0.811457
0.826787	0.822708	0.817343	0.871408	0.909313	0.932174	0.94627	0.955359	0.961437	0.96558	0.968388	0.970199	0.971199	0.971474	0.97103	0.969798	0.967623	0.964226	0.959133	0.951538	0.940017	0.921925	0.892037	0.839497	0.742839	0.578708	0.396244	0.430291	0.475065	0.474498	0.595235	0.715181	0.793738	0.843294	0.875161	0.896259	0.910553	0.920325	0.92691	0.931094	0.933323	0.933807	0.932572	0.929468	0.924131	0.915907	0.903682	0.885574	0.858334	0.816271
0.826811	0.823234	0.817099	0.871039	0.909065	0.932019	0.946174	0.9553	0.961404	0.965566	0.96839	0.970217	0.971233	0.971526	0.971105	0.969903	0.967769	0.964431	0.959425	0.951966	0.940671	0.922975	0.89383	0.84277	0.748953	0.588178	0.403346	0.426212	0.475202	0.473961	0.587944	0.709989	0.790423	0.841179	0.873781	0.895342	0.909941	0.919927	0.926673	0.93099	0.933339	0.933942	0.932839	0.929893	0.924761	0.916818	0.905003	0.887521	0.861284	0.820886
0.826831	0.823754	0.816864	0.87067	0.908815	0.931863	0.946077	0.955241	0.96137	0.965552	0.968392	0.970234	0.971266	0.971578	0.971179	0.970006	0.967913	0.964632	0.959712	0.952387	0.941311	0.924	0.895575	0.845945	0.75489	0.597532	0.410893	0.42198	0.475183	0.473753	0.580599	0.704684	0.787027	0.839014	0.87237	0.894404	0.909314	0.919518	0.926428	0.930878	0.933346	0.934068	0.933095	0.930304	0.925371	0.917701	0.906281	0.889399	0.864121	0.825311
0.826847	0.824271	0.816637	0.870301	0.908565	0.931707	0.94598	0.955181	0.961337	0.965538	0.968394	0.970251	0.971299	0.971629	0.971252	0.970109	0.968055	0.96483	0.959994	0.9528	0.941939	0.925001	0.897273	0.849024	0.760652	0.606761	0.418814	0.417623	0.474996	0.473807	0.573212	0.699268	0.783551	0.836798	0.870928	0.893445	0.908673	0.919098	0.926173	0.930758	0.933345	0.934185	0.93334	0.9307	0.925961	0.918556	0.907517	0.891212	0.866851	0.829556
0.826858	0.824783	0.816418	0.869932	0.908313	0.93155	0.945882	0.955121	0.961302	0.965523	0.968396	0.970267	0.971331	0.971679	0.971324	0.970209	0.968194	0.965025	0.960271	0.953205	0.942553	0.925979	0.898927	0.852012	0.766244	0.615853	0.427052	0.413174	0.47463	0.474075	0.565797	0.693738	0.779992	0.83453	0.869452	0.892465	0.908017	0.918667	0.92591	0.930629	0.933336	0.934293	0.933573	0.931082	0.926533	0.919384	0.908713	0.892963	0.869478	0.833628
0.826864	0.825291	0.816208	0.869563	0.908062	0.931392	0.945784	0.955061	0.961268	0.965508	0.968397	0.970283	0.971363	0.971728	0.971395	0.970308	0.968332	0.965217	0.960544	0.953603	0.943155	0.926935	0.900537	0.854912	0.77167	0.6248	0.435561	0.408675	0.474074	0.474514	0.55837	0.688095	0.776349	0.83221	0.867943	0.891463	0.907346	0.918225	0.925637	0.930492	0.933319	0.934391	0.933797	0.931451	0.927086	0.920186	0.90987	0.894653	0.872009	0.837537
0.826867	0.825794	0.816007	0.869194	0.907809	0.931233	0.945685	0.955	0.961233	0.965493	0.968397	0.970299	0.971394	0.971777	0.971465	0.970406	0.968467	0.965406	0.960813	0.953994	0.943746	0.927869	0.902104	0.857726	0.776933	0.633593	0.4443	0.404172	0.473318	0.475092	0.550949	0.682339	0.77262	0.829834	0.866401	0.890439	0.90666	0.917771	0.925355	0.930348	0.933294	0.934481	0.934009	0.931807	0.927622	0.920963	0.91099	0.896286	0.874446	0.84129
0.826865	0.826292	0.815816	0.868825	0.907556	0.931074	0.945586	0.954939	0.961198	0.965477	0.968398	0.970314	0.971424	0.971825	0.971534	0.970503	0.968601	0.965593	0.961077	0.954378	0.944324	0.928781	0.903631	0.860457	0.782039	0.642225	0.453234	0.399721	0.472354	0.475777	0.543556	0.676471	0.768802	0.827403	0.864823	0.889392	0.905958	0.917306	0.925064	0.930194	0.93326	0.934563	0.934212	0.93215	0.92814	0.921716	0.912075	0.897864	0.876794	0.844894
0.826858	0.826787	0.815634	0.868456	0.907301	0.930915	0.945486	0.954878	0.961163	0.965461	0.968398	0.970329	0.971454	0.971872	0.971602	0.970598	0.968733	0.965776	0.961337	0.954755	0.944891	0.929673	0.905119	0.863108	0.786991	0.650691	0.462332	0.39539	0.471173	0.476543	0.536216	0.670491	0.764895	0.824914	0.863209	0.888322	0.90524	0.916829	0.924764	0.930033	0.933219	0.934636	0.934405	0.93248	0.928642	0.922446	0.913125	0.899389	0.879057	0.848356
0.826848	0.827276	0.815462	0.868088	0.907047	0.930754	0.945386	0.954816	0.961127	0.965444	0.968397	0.970343	0.971484	0.971918	0.97167	0.970692	0.968863	0.965957	0.961593	0.955126	0.945447	0.930546	0.906569	0.865683	0.791793	0.658984	0.471566	0.391258	0.469769	0.477364	0.528959	0.6644	0.760897	0.822367	0.861559	0.887229	0.904506	0.916341	0.924454	0.929864	0.93317	0.9347	0.934588	0.932798	0.929127	0.923152	0.914141	0.900863	0.881239	0.851683
0.826833	0.827761	0.8153	0.86772	0.906791	0.930594	0.945286	0.954754	0.961091	0.965428	0.968396	0.970357	0.971513	0.971964	0.971736	0.970785	0.968991	0.966136	0.961844	0.95549	0.945991	0.931398	0.907982	0.868184	0.796451	0.667101	0.480909	0.38742	0.468135	0.47822	0.521821	0.6582	0.756805	0.81976	0.859872	0.886112	0.903756	0.915841	0.924135	0.929686	0.933113	0.934756	0.934761	0.933105	0.929597	0.923837	0.915126	0.902288	0.883343	0.854882
0.826814	0.828241	0.815148	0.867351	0.906535	0.930432	0.945185	0.954691	0.961054	0.965411	0.968395	0.970371	0.971541	0.972009	0.971801	0.970876	0.969118	0.966311	0.962092	0.955847	0.946526	0.932232	0.909359	0.870612	0.800967	0.675039	0.490339	0.383993	0.466268	0.479087	0.514849	0.651893	0.752619	0.817092	0.858146	0.88497	0.90299	0.915328	0.923806	0.9295	0.933048	0.934804	0.934925	0.933399	0.930051	0.924501	0.91608	0.903667	0.885373	0.857957
0.826791	0.828717	0.815007	0.866983	0.906278	0.93027	0.945083	0.954629	0.961018	0.965393	0.968394	0.970384	0.971569	0.972054	0.971866	0.970966	0.969243	0.966484	0.962335	0.956199	0.947049	0.933048	0.910702	0.872972	0.805347	0.682796	0.499833	0.381122	0.464164	0.479947	0.508104	0.645482	0.748337	0.81436	0.856381	0.883802	0.902206	0.914804	0.923468	0.929306	0.932976	0.934844	0.935079	0.933682	0.93049	0.925144	0.917004	0.905	0.887332	0.860916
0.826764	0.829188	0.814878	0.866616	0.90602	0.930107	0.944981	0.954565	0.960981	0.965376	0.968392	0.970396	0.971597	0.972098	0.97193	0.971055	0.969365	0.966655	0.962575	0.956544	0.947563	0.933846	0.912011	0.875265	0.809594	0.690369	0.50937	0.378989	0.461821	0.480781	0.501676	0.63897	0.743957	0.811565	0.854576	0.88261	0.901405	0.914267	0.92312	0.929104	0.932895	0.934876	0.935225	0.933954	0.930915	0.925766	0.917899	0.90629	0.889222	0.863763
0.826733	0.829654	0.814759	0.866248	0.905761	0.929944	0.944879	0.954502	0.960943	0.965358	0.96839	0.970409	0.971623	0.972141	0.971992	0.971143	0.969487	0.966823	0.962811	0.956884	0.948067	0.934627	0.913289	0.877494	0.813712	0.697758	0.518931	0.377827	0.459239	0.481571	0.495707	0.63236	0.739478	0.808703	0.852729	0.88139	0.900586	0.913717	0.922762	0.928894	0.932807	0.9349	0.935361	0.934215	0.931326	0.92637	0.918767	0.907539	0.891048	0.866503
0.826698	0.830116	0.814653	0.865881	0.905502	0.92978	0.944776	0.954438	0.960906	0.965339	0.968387	0.97042	0.97165	0.972183	0.972054	0.97123	0.969606	0.966989	0.963044	0.957217	0.948562	0.935391	0.914534	0.87966	0.817706	0.704962	0.528495	0.37794	0.45642	0.482301	0.490473	0.625657	0.734899	0.805774	0.850841	0.880145	0.89975	0.913155	0.922395	0.928675	0.932712	0.934916	0.935489	0.934465	0.931723	0.926955	0.919608	0.908747	0.892811	0.869142
0.82666	0.830573	0.814559	0.865514	0.905242	0.929615	0.944672	0.954373	0.960868	0.965321	0.968384	0.970432	0.971676	0.972225	0.972115	0.971315	0.969724	0.967152	0.963273	0.957545	0.949047	0.936139	0.91575	0.881766	0.82158	0.711983	0.538047	0.379765	0.453367	0.482955	0.486934	0.618866	0.730217	0.802777	0.84891	0.878871	0.898895	0.91258	0.922018	0.928448	0.932608	0.934924	0.935608	0.934705	0.932106	0.927521	0.920422	0.909917	0.894513	0.871683
0.826617	0.831026	0.814478	0.865148	0.904982	0.92945	0.944568	0.954309	0.960829	0.965302	0.968381	0.970443	0.971701	0.972267	0.972176	0.9714	0.969841	0.967313	0.963498	0.957868	0.949523	0.936871	0.916936	0.883814	0.825337	0.718821	0.547568	0.383269	0.450086	0.483517	0.48493	0.611994	0.725433	0.799709	0.846934	0.87757	0.898022	0.911991	0.92163	0.928213	0.932497	0.934925	0.935718	0.934935	0.932476	0.92807	0.921212	0.911049	0.896159	0.874132
0.82657	0.831473	0.814411	0.864782	0.90472	0.929284	0.944464	0.954243	0.960791	0.965282	0.968377	0.970454	0.971726	0.972307	0.972235	0.971483	0.969955	0.967471	0.96372	0.958185	0.94999	0.937587	0.918094	0.885806	0.828981	0.725477	0.557043	0.38791	0.446585	0.483974	0.483643	0.605047	0.720544	0.796569	0.844913	0.87624	0.897129	0.911389	0.921233	0.927969	0.932379	0.934918	0.935821	0.935155	0.932834	0.928602	0.921978	0.912146	0.897749	0.876492
0.82652	0.831916	0.814357	0.864417	0.904458	0.929117	0.944359	0.954178	0.960752	0.965263	0.968374	0.970464	0.971751	0.972347	0.972294	0.971565	0.970069	0.967628	0.963938	0.958497	0.950448	0.938289	0.919224	0.887744	0.832516	0.731954	0.566457	0.393402	0.442876	0.484312	0.482848	0.598033	0.71555	0.793355	0.842846	0.874881	0.896218	0.910774	0.920825	0.927717	0.932253	0.934903	0.935914	0.935364	0.933179	0.929117	0.92272	0.913209	0.899286	0.878767
0.826466	0.832355	0.814317	0.864052	0.904196	0.92895	0.944254	0.954112	0.960712	0.965243	0.968369	0.970474	0.971775	0.972387	0.972352	0.971646	0.97018	0.967782	0.964153	0.958803	0.950898	0.938976	0.920328	0.889629	0.835946	0.738253	0.575796	0.399566	0.438973	0.484517	0.482425	0.590962	0.71045	0.790066	0.840732	0.873492	0.895286	0.910144	0.920407	0.927456	0.932119	0.934881	0.936	0.935565	0.933512	0.929615	0.923439	0.914238	0.900773	0.880961
0.826408	0.832788	0.814292	0.863687	0.903932	0.928782	0.944148	0.954046	0.960673	0.965223	0.968365	0.970483	0.971798	0.972426	0.972409	0.971726	0.970291	0.967933	0.964365	0.959105	0.95134	0.939649	0.921405	0.891464	0.839274	0.744378	0.585047	0.406275	0.434892	0.484578	0.482298	0.583844	0.705244	0.7867	0.838569	0.872072	0.894335	0.909501	0.919978	0.927187	0.931977	0.934851	0.936077	0.935755	0.933833	0.930098	0.924136	0.915235	0.902211	0.883078
0.826347	0.833217	0.814284	0.863323	0.903668	0.928614	0.944042	0.953979	0.960633	0.965202	0.96836	0.970492	0.971821	0.972464	0.972465	0.971805	0.970399	0.968083	0.964574	0.959401	0.951774	0.940308	0.922458	0.89325	0.842503	0.750331	0.594197	0.413436	0.430656	0.484483	0.48241	0.576692	0.69993	0.783256	0.836356	0.870621	0.893363	0.908844	0.919539	0.926909	0.931828	0.934814	0.936147	0.935937	0.934143	0.930566	0.924813	0.916202	0.903602	0.88512
0.826282	0.833642	0.814292	0.86296	0.903404	0.928445	0.943935	0.953912	0.960592	0.965181	0.968355	0.970501	0.971844	0.972502	0.97252	0.971882	0.970506	0.968231	0.964779	0.959693	0.952199	0.940953	0.923486	0.894989	0.845637	0.756115	0.603236	0.420979	0.426289	0.484221	0.482717	0.569519	0.694509	0.779732	0.834092	0.869138	0.89237	0.908172	0.919089	0.926623	0.931672	0.934769	0.936209	0.936109	0.934441	0.931019	0.925468	0.917138	0.904948	0.887091
0.826213	0.834061	0.814318	0.862597	0.903138	0.928275	0.943828	0.953845	0.960552	0.96516	0.968349	0.97051	0.971866	0.972539	0.972575	0.971959	0.970612	0.968377	0.964982	0.95998	0.952617	0.941586	0.92449	0.896682	0.848679	0.761734	0.612152	0.428846	0.421823	0.483781	0.483185	0.562341	0.688982	0.776127	0.831777	0.867622	0.891355	0.907485	0.918628	0.926328	0.931508	0.934718	0.936263	0.936273	0.934728	0.931457	0.926104	0.918046	0.90625	0.888995
0.826141	0.834476	0.814364	0.862235	0.902872	0.928105	0.943721	0.953777	0.960511	0.965139	0.968344	0.970518	0.971888	0.972576	0.972629	0.972035	0.970717	0.96852	0.965181	0.960262	0.953028	0.942206	0.925472	0.898331	0.851632	0.767191	0.620938	0.436989	0.417294	0.483154	0.483781	0.555176	0.683347	0.772438	0.829408	0.866072	0.890319	0.906783	0.918156	0.926024	0.931336	0.934658	0.936309	0.936427	0.935004	0.931882	0.92672	0.918926	0.907511	0.890833
0.826066	0.834886	0.814449	0.861873	0.902606	0.927934	0.943612	0.953709	0.96047	0.965117	0.968337	0.970525	0.971909	0.972612	0.972682	0.97211	0.97082	0.968662	0.965378	0.96054	0.953431	0.942813	0.926431	0.899937	0.854499	0.772489	0.629584	0.445368	0.412744	0.482332	0.484477	0.548045	0.677606	0.768664	0.826985	0.864489	0.88926	0.906066	0.917673	0.925711	0.931156	0.934592	0.936348	0.936573	0.93527	0.932292	0.927317	0.919779	0.908732	0.892608
0.825987	0.835292	0.814646	0.861512	0.902338	0.927762	0.943504	0.953641	0.960428	0.965095	0.968331	0.970533	0.97193	0.972647	0.972735	0.972184	0.970921	0.968801	0.965571	0.960813	0.953828	0.943409	0.927369	0.901502	0.857284	0.777634	0.638083	0.453948	0.408223	0.481305	0.485251	0.540974	0.67176	0.764804	0.824506	0.86287	0.888179	0.905334	0.917179	0.92539	0.930969	0.934518	0.936379	0.936711	0.935525	0.932689	0.927897	0.920606	0.909915	0.894324
0.825904	0.835693	0.814872	0.861152	0.90207	0.92759	0.943395	0.953572	0.960386	0.965073	0.968324	0.97054	0.97195	0.972682	0.972787	0.972256	0.971022	0.968939	0.965762	0.961082	0.954217	0.943993	0.928286	0.903026	0.859988	0.782628	0.646429	0.462698	0.403793	0.480068	0.486078	0.533991	0.665809	0.760856	0.821969	0.861215	0.887075	0.904586	0.916673	0.925059	0.930775	0.934438	0.936403	0.93684	0.935771	0.933073	0.928458	0.921408	0.91106	0.895982
0.825819	0.836089	0.815116	0.860793	0.901802	0.927417	0.943285	0.953503	0.960344	0.96505	0.968317	0.970546	0.97197	0.972716	0.972838	0.972328	0.97112	0.969075	0.96595	0.961346	0.954599	0.944565	0.929182	0.904513	0.862615	0.787475	0.654617	0.471591	0.399523	0.478614	0.486938	0.527134	0.659756	0.756818	0.819375	0.859524	0.885947	0.903821	0.916156	0.92472	0.930572	0.93435	0.936419	0.936961	0.936006	0.933445	0.929003	0.922186	0.912169	0.897586
0.82573	0.83648	0.815377	0.860434	0.901533	0.927244	0.943175	0.953434	0.960302	0.965027	0.96831	0.970553	0.97199	0.97275	0.972888	0.972399	0.971218	0.969209	0.966135	0.961606	0.954975	0.945126	0.930059	0.905961	0.865167	0.792179	0.662642	0.480601	0.3955	0.476937	0.487811	0.520449	0.653603	0.752689	0.81672	0.857795	0.884794	0.903041	0.915627	0.924371	0.930362	0.934255	0.936428	0.937074	0.936232	0.933804	0.929531	0.922941	0.913244	0.899136
0.825638	0.836867	0.815651	0.860077	0.901263	0.92707	0.943065	0.953364	0.960259	0.965004	0.968302	0.970559	0.972009	0.972784	0.972938	0.972469	0.971314	0.969341	0.966317	0.961863	0.955344	0.945676	0.930916	0.907374	0.867646	0.796744	0.670499	0.489705	0.391829	0.475033	0.48868	0.514	0.647353	0.748468	0.814004	0.856027	0.883617	0.902243	0.915085	0.924013	0.930144	0.934152	0.93643	0.937179	0.936448	0.934151	0.930042	0.923673	0.914286	0.900635
0.825542	0.837249	0.815939	0.85972	0.900993	0.926895	0.942954	0.953293	0.960216	0.964981	0.968294	0.970564	0.972028	0.972816	0.972987	0.972538	0.97141	0.969471	0.966497	0.962115	0.955707	0.946216	0.931755	0.908751	0.870057	0.801175	0.678188	0.498881	0.388641	0.4729	0.489526	0.507882	0.641008	0.744153	0.811226	0.85422	0.882415	0.901429	0.914532	0.923646	0.929919	0.934043	0.936425	0.937276	0.936655	0.934486	0.930538	0.924382	0.915296	0.902086
0.825444	0.837627	0.816239	0.859364	0.900722	0.92672	0.942843	0.953223	0.960173	0.964957	0.968286	0.970569	0.972046	0.972849	0.973036	0.972607	0.971503	0.969599	0.966674	0.962363	0.956063	0.946745	0.932575	0.910094	0.872399	0.805474	0.685704	0.508109	0.386104	0.470536	0.490333	0.502251	0.634572	0.739744	0.808384	0.852373	0.881187	0.900597	0.913967	0.923269	0.929685	0.933927	0.936413	0.937365	0.936853	0.93481	0.931019	0.925071	0.916275	0.90349
0.825342	0.838	0.816551	0.859009	0.90045	0.926544	0.942731	0.953152	0.960129	0.964933	0.968277	0.970574	0.972064	0.972881	0.973083	0.972674	0.971596	0.969726	0.966849	0.962608	0.956414	0.947265	0.933378	0.911405	0.874677	0.809646	0.693047	0.51737	0.384434	0.46794	0.491086	0.497452	0.628051	0.735237	0.805476	0.850484	0.879932	0.899748	0.913389	0.922883	0.929444	0.933803	0.936393	0.937446	0.937042	0.935122	0.931485	0.925739	0.917224	0.904849
0.825237	0.838368	0.816873	0.858656	0.900178	0.926368	0.942619	0.953081	0.960085	0.964909	0.968269	0.970579	0.972082	0.972912	0.97313	0.97274	0.971687	0.969851	0.967021	0.962848	0.956758	0.947774	0.934164	0.912683	0.876891	0.813695	0.700216	0.526646	0.38392	0.465114	0.49177	0.494589	0.621449	0.730634	0.802501	0.848554	0.87865	0.898881	0.912798	0.922487	0.929195	0.933673	0.936367	0.937521	0.937222	0.935424	0.931936	0.926387	0.918144	0.906164
0.82513	0.838732	0.817205	0.858303	0.899905	0.926191	0.942506	0.953009	0.960041	0.964884	0.968259	0.970583	0.972099	0.972943	0.973177	0.972806	0.971778	0.969975	0.967191	0.963085	0.957097	0.948274	0.934933	0.913931	0.879045	0.817625	0.70721	0.53592	0.385001	0.462061	0.492371	0.492869	0.614772	0.725931	0.799458	0.84658	0.877341	0.897995	0.912194	0.922082	0.928938	0.933535	0.936334	0.937587	0.937393	0.935714	0.932373	0.927015	0.919036	0.907438
0.825019	0.839091	0.817546	0.857951	0.899632	0.926013	0.942393	0.952937	0.959997	0.964859	0.96825	0.970587	0.972116	0.972973	0.973223	0.972871	0.971867	0.970096	0.967358	0.963319	0.95743	0.948764	0.935686	0.915149	0.88114	0.821438	0.714031	0.545175	0.387912	0.458787	0.492875	0.491758	0.608027	0.72113	0.796346	0.844561	0.876004	0.897091	0.911578	0.921667	0.928673	0.93339	0.936294	0.937647	0.937556	0.935995	0.932797	0.927625	0.919902	0.908672
0.824905	0.839445	0.817897	0.857601	0.899358	0.925835	0.942279	0.952865	0.959952	0.964834	0.96824	0.970591	0.972132	0.973003	0.973268	0.972935	0.971955	0.970216	0.967523	0.963548	0.957757	0.949246	0.936424	0.916338	0.883178	0.825139	0.720678	0.554396	0.392051	0.455297	0.493269	0.49108	0.601223	0.716228	0.793162	0.842498	0.874638	0.896167	0.910948	0.921242	0.9284	0.933238	0.936247	0.937699	0.937711	0.936265	0.933207	0.928217	0.920741	0.909867
0.824789	0.839795	0.818255	0.857251	0.899084	0.925656	0.942165	0.952792	0.959907	0.964809	0.96823	0.970594	0.972148	0.973032	0.973312	0.972998	0.972041	0.970335	0.967685	0.963775	0.958079	0.949718	0.937146	0.917498	0.885161	0.828731	0.727153	0.563569	0.397084	0.451603	0.493542	0.490739	0.594368	0.711225	0.789905	0.840388	0.873243	0.895225	0.910304	0.920806	0.928119	0.933079	0.936193	0.937743	0.937857	0.936525	0.933604	0.928791	0.921556	0.911025
0.824669	0.84014	0.818621	0.856903	0.898809	0.925476	0.94205	0.952719	0.959861	0.964783	0.96822	0.970597	0.972164	0.973061	0.973356	0.97306	0.972127	0.970452	0.967846	0.963998	0.958396	0.950182	0.937853	0.918631	0.887092	0.832218	0.733458	0.572679	0.402813	0.447717	0.493681	0.490667	0.587474	0.706121	0.786573	0.838231	0.871817	0.894262	0.909647	0.920361	0.927829	0.932913	0.936132	0.937781	0.937995	0.936775	0.933989	0.929348	0.922346	0.912147
0.824547	0.840481	0.818994	0.856556	0.898533	0.925296	0.941935	0.952645	0.959815	0.964757	0.968209	0.9706	0.972179	0.973089	0.9734	0.973121	0.972212	0.970567	0.968004	0.964217	0.958708	0.950638	0.938545	0.919738	0.88897	0.835604	0.739595	0.581715	0.409105	0.443654	0.493676	0.490817	0.580551	0.700915	0.783166	0.836025	0.870361	0.89328	0.908976	0.919905	0.927532	0.93274	0.936065	0.937812	0.938126	0.937016	0.934361	0.929888	0.923113	0.913235
0.824422	0.840817	0.819374	0.856211	0.898257	0.925115	0.941819	0.952572	0.959769	0.964731	0.968199	0.970602	0.972194	0.973117	0.973443	0.973182	0.972295	0.970681	0.968159	0.964433	0.959014	0.951085	0.939224	0.92082	0.8908	0.83889	0.745566	0.590665	0.415863	0.439434	0.493515	0.491149	0.573613	0.695607	0.779682	0.83377	0.868873	0.892276	0.90829	0.919439	0.927226	0.93256	0.935991	0.937836	0.938248	0.937247	0.934722	0.930412	0.923857	0.914289
0.824295	0.841149	0.819761	0.855867	0.897981	0.924934	0.941703	0.952498	0.959723	0.964704	0.968187	0.970604	0.972208	0.973145	0.973485	0.973242	0.972377	0.970793	0.968313	0.964646	0.959315	0.951524	0.939888	0.921876	0.892581	0.842082	0.751374	0.599516	0.423013	0.435078	0.493189	0.491631	0.566676	0.690198	0.776119	0.831464	0.867353	0.891252	0.90759	0.918962	0.926912	0.932373	0.93591	0.937853	0.938363	0.937469	0.93507	0.930921	0.924579	0.915311
0.824165	0.841476	0.820153	0.855524	0.897704	0.924752	0.941587	0.952423	0.959676	0.964678	0.968176	0.970606	0.972223	0.973172	0.973526	0.973301	0.972459	0.970904	0.968465	0.964856	0.959612	0.951955	0.940539	0.922908	0.894316	0.845181	0.757022	0.60826	0.430496	0.430614	0.492689	0.492234	0.559758	0.684688	0.772475	0.829105	0.8658	0.890206	0.906876	0.918475	0.926589	0.932178	0.935823	0.937863	0.93847	0.937682	0.935407	0.931414	0.925279	0.916302
0.824032	0.841799	0.82055	0.855182	0.897426	0.924569	0.94147	0.952348	0.959629	0.964651	0.968164	0.970607	0.972236	0.973199	0.973567	0.973359	0.972539	0.971013	0.968614	0.965063	0.959904	0.952379	0.941178	0.923917	0.896006	0.848191	0.762512	0.616887	0.438263	0.426075	0.492007	0.492934	0.552879	0.679077	0.76875	0.826694	0.864213	0.889138	0.906146	0.917976	0.926258	0.931976	0.935728	0.937866	0.93857	0.937886	0.935733	0.931892	0.925959	0.917264
0.823896	0.842117	0.820953	0.854842	0.897148	0.924386	0.941353	0.952273	0.959582	0.964623	0.968152	0.970608	0.97225	0.973225	0.973608	0.973417	0.972618	0.971121	0.968762	0.965266	0.960191	0.952795	0.941803	0.924903	0.897652	0.851114	0.767848	0.625388	0.446275	0.421499	0.491133	0.493708	0.546064	0.673367	0.764942	0.824228	0.862592	0.888048	0.905401	0.917467	0.925919	0.931767	0.935628	0.937863	0.938663	0.938081	0.936048	0.932356	0.92662	0.918196
0.823758	0.842431	0.82136	0.854504	0.896869	0.924203	0.941235	0.952197	0.959535	0.964596	0.96814	0.970609	0.972263	0.97325	0.973648	0.973474	0.972696	0.971228	0.968907	0.965467	0.960473	0.953204	0.942417	0.925867	0.899257	0.853954	0.773033	0.633756	0.454497	0.41693	0.490061	0.494534	0.539342	0.667559	0.761048	0.821707	0.860936	0.886935	0.904641	0.916946	0.925571	0.931551	0.93552	0.937853	0.938748	0.938268	0.936352	0.932806	0.92726	0.919101
0.823618	0.84274	0.821772	0.854167	0.89659	0.924018	0.941116	0.952121	0.959487	0.964568	0.968128	0.97061	0.972276	0.973276	0.973687	0.97353	0.972774	0.971333	0.96905	0.965665	0.960751	0.953605	0.943018	0.926809	0.900821	0.856714	0.77807	0.641985	0.462896	0.412422	0.488784	0.495394	0.532749	0.661655	0.757069	0.819129	0.859244	0.885799	0.903864	0.916415	0.925214	0.931328	0.935406	0.937836	0.938826	0.938447	0.936646	0.933242	0.927882	0.919979
0.823475	0.843045	0.822188	0.853832	0.896311	0.923833	0.940997	0.952045	0.959439	0.96454	0.968115	0.97061	0.972288	0.973301	0.973726	0.973585	0.97285	0.971437	0.969192	0.96586	0.961025	0.954	0.943607	0.927731	0.902345	0.859395	0.782964	0.650068	0.471446	0.408037	0.487296	0.496269	0.526333	0.655657	0.753003	0.816492	0.857514	0.884639	0.903072	0.915871	0.924848	0.931097	0.935286	0.937813	0.938897	0.938617	0.93693	0.933664	0.928486	0.920831
0.823329	0.843346	0.822608	0.853498	0.896031	0.923648	0.940878	0.951968	0.95939	0.964511	0.968102	0.97061	0.9723	0.973325	0.973764	0.97364	0.972925	0.971539	0.969331	0.966052	0.961294	0.954387	0.944185	0.928633	0.903831	0.862002	0.787718	0.658001	0.480122	0.403853	0.485594	0.497142	0.520159	0.649567	0.748847	0.813796	0.855747	0.883454	0.902263	0.915316	0.924473	0.930859	0.935159	0.937784	0.938961	0.938779	0.937204	0.934074	0.929072	0.921657
0.823182	0.843642	0.823031	0.853167	0.895751	0.923462	0.940758	0.951891	0.959342	0.964483	0.968089	0.97061	0.972312	0.973349	0.973802	0.973694	0.973	0.97164	0.969469	0.966241	0.961559	0.954768	0.944752	0.929514	0.905281	0.864535	0.792334	0.665779	0.488901	0.399962	0.483672	0.497996	0.514325	0.64339	0.744602	0.811039	0.853942	0.882245	0.901438	0.914749	0.924089	0.930613	0.935025	0.937748	0.939019	0.938934	0.937468	0.934472	0.929641	0.922459
0.823032	0.843934	0.823458	0.852836	0.89547	0.923275	0.940638	0.951814	0.959293	0.964454	0.968075	0.970609	0.972323	0.973373	0.973839	0.973747	0.973073	0.97174	0.969605	0.966428	0.96182	0.955143	0.945308	0.930377	0.906694	0.866998	0.796818	0.6734	0.497761	0.396482	0.481528	0.498818	0.509002	0.637129	0.740266	0.80822	0.852097	0.88101	0.900596	0.91417	0.923697	0.93036	0.934884	0.937705	0.939069	0.93908	0.937723	0.934856	0.930193	0.923238
0.822879	0.844221	0.823887	0.852508	0.895188	0.923088	0.940518	0.951736	0.959244	0.964425	0.968061	0.970608	0.972334	0.973396	0.973875	0.9738	0.973146	0.971839	0.969739	0.966611	0.962077	0.955511	0.945854	0.931221	0.908073	0.869393	0.801172	0.680859	0.506683	0.393561	0.47916	0.499591	0.504654	0.630788	0.735837	0.805338	0.850212	0.87975	0.899736	0.913579	0.923294	0.9301	0.934737	0.937656	0.939113	0.939219	0.937968	0.935229	0.930729	0.923994
0.822725	0.844504	0.82432	0.852182	0.894907	0.9229	0.940396	0.951658	0.959194	0.964395	0.968047	0.970607	0.972345	0.973419	0.973912	0.973851	0.973217	0.971936	0.969871	0.966793	0.96233	0.955873	0.946389	0.932047	0.909418	0.871722	0.805401	0.688157	0.515647	0.391395	0.476569	0.500303	0.502264	0.624373	0.731315	0.80239	0.848285	0.878462	0.898859	0.912975	0.922883	0.929832	0.934584	0.937601	0.93915	0.939351	0.938204	0.935591	0.93125	0.924728
0.822568	0.844783	0.824754	0.851857	0.894625	0.922711	0.940275	0.95158	0.959144	0.964365	0.968033	0.970605	0.972355	0.973441	0.973947	0.973903	0.973288	0.972032	0.970001	0.966971	0.962579	0.956228	0.946914	0.932856	0.910731	0.873987	0.809507	0.69529	0.524637	0.390248	0.473754	0.500939	0.500747	0.617889	0.726699	0.799377	0.846316	0.877148	0.897963	0.912358	0.922462	0.929556	0.934423	0.93754	0.93918	0.939475	0.938431	0.93594	0.931755	0.925441
0.822409	0.845057	0.825191	0.851535	0.894342	0.922522	0.940153	0.951501	0.959094	0.964335	0.968018	0.970604	0.972365	0.973463	0.973982	0.973953	0.973358	0.972127	0.97013	0.967148	0.962824	0.956578	0.947429	0.933647	0.912012	0.876191	0.813494	0.702258	0.533636	0.39051	0.47072	0.501488	0.499762	0.611344	0.721989	0.796295	0.844304	0.875806	0.897049	0.911729	0.922032	0.929273	0.934256	0.937472	0.939204	0.939591	0.93865	0.936279	0.932245	0.926133
0.822249	0.845328	0.82563	0.851215	0.894059	0.922333	0.94003	0.951422	0.959044	0.964305	0.968003	0.970601	0.972375	0.973485	0.974017	0.974003	0.973427	0.972221	0.970257	0.967321	0.963065	0.956922	0.947935	0.934422	0.913263	0.878335	0.817366	0.709061	0.542628	0.39269	0.467469	0.501936	0.499169	0.604745	0.717182	0.793145	0.842247	0.874436	0.896117	0.911087	0.921592	0.928982	0.934083	0.937398	0.939222	0.939701	0.938859	0.936607	0.932721	0.926805
0.822086	0.845594	0.826071	0.850896	0.893776	0.922142	0.939907	0.951343	0.958993	0.964275	0.967988	0.970599	0.972384	0.973506	0.974051	0.974053	0.973495	0.972313	0.970382	0.967492	0.963303	0.95726	0.948431	0.935181	0.914484	0.880422	0.821127	0.715699	0.551598	0.396262	0.464009	0.502273	0.498884	0.598102	0.71228	0.789924	0.840145	0.873037	0.895165	0.910431	0.921142	0.928683	0.933902	0.937317	0.939233	0.939803	0.939061	0.936924	0.933183	0.927458
0.821921	0.845855	0.826513	0.85058	0.893492	0.921951	0.939784	0.951263	0.958942	0.964244	0.967973	0.970597	0.972393	0.973527	0.974085	0.974101	0.973562	0.972404	0.970506	0.967661	0.963538	0.957593	0.948918	0.935924	0.915677	0.882453	0.824779	0.722173	0.560533	0.400793	0.460348	0.502487	0.498849	0.591425	0.707281	0.786632	0.837997	0.871608	0.894194	0.909762	0.920682	0.928377	0.933716	0.937231	0.939238	0.939899	0.939254	0.937231	0.933631	0.928092
0.821754	0.846113	0.826957	0.850266	0.893208	0.92176	0.93966	0.951183	0.958891	0.964213	0.967957	0.970594	0.972402	0.973547	0.974118	0.974149	0.973628	0.972495	0.970628	0.967828	0.963768	0.95792	0.949396	0.936652	0.916841	0.88443	0.828326	0.728485	0.569418	0.406057	0.456497	0.502568	0.499021	0.584724	0.702186	0.783266	0.835802	0.870149	0.893203	0.909079	0.920212	0.928062	0.933522	0.937138	0.939236	0.939987	0.939439	0.937528	0.934066	0.928707
0.821585	0.846366	0.827402	0.849954	0.892924	0.921568	0.939535	0.951102	0.958839	0.964182	0.967941	0.970591	0.972411	0.973567	0.974151	0.974197	0.973694	0.972584	0.970749	0.967992	0.963996	0.958241	0.949866	0.937365	0.917979	0.886355	0.831771	0.734634	0.578242	0.411909	0.45247	0.502505	0.499364	0.578014	0.696994	0.779825	0.833558	0.868659	0.892191	0.908383	0.919732	0.92774	0.933321	0.937039	0.939229	0.940069	0.939616	0.937815	0.934488	0.929305
0.821415	0.846616	0.827848	0.849645	0.892639	0.921376	0.93941	0.951021	0.958787	0.96415	0.967925	0.970587	0.972419	0.973587	0.974183	0.974243	0.973759	0.972671	0.970867	0.968154	0.964219	0.958558	0.950327	0.938063	0.91909	0.888229	0.835117	0.740624	0.586992	0.418244	0.448283	0.50229	0.49985	0.57131	0.691705	0.776309	0.831265	0.867138	0.891159	0.907672	0.919242	0.92741	0.933114	0.936934	0.939215	0.940144	0.939785	0.938092	0.934897	0.929886
0.821242	0.846861	0.828295	0.849338	0.892354	0.921182	0.939285	0.95094	0.958735	0.964118	0.967909	0.970584	0.972427	0.973606	0.974215	0.97429	0.973823	0.972758	0.970985	0.968314	0.96444	0.958869	0.95078	0.938748	0.920176	0.890055	0.838368	0.746456	0.595658	0.424986	0.443956	0.501913	0.500453	0.564629	0.686322	0.772715	0.828921	0.865584	0.890106	0.906946	0.918741	0.927071	0.9329	0.936822	0.939195	0.940212	0.939947	0.93836	0.935294	0.93045
0.821068	0.847102	0.828743	0.849033	0.892069	0.920989	0.939159	0.950858	0.958683	0.964086	0.967892	0.97058	0.972434	0.973625	0.974246	0.974335	0.973886	0.972844	0.971101	0.968471	0.964657	0.959176	0.951225	0.939418	0.921237	0.891834	0.841527	0.752132	0.60423	0.432073	0.439514	0.501366	0.501148	0.55799	0.680843	0.769042	0.826525	0.863997	0.889031	0.906206	0.91823	0.926724	0.93268	0.936705	0.939169	0.940274	0.940101	0.938618	0.935679	0.930998
0.820892	0.847338	0.829191	0.848731	0.891783	0.920794	0.939033	0.950776	0.95863	0.964054	0.967875	0.970575	0.972441	0.973644	0.974277	0.97438	0.973948	0.972929	0.971215	0.968627	0.964871	0.959477	0.951662	0.940076	0.922274	0.893567	0.844596	0.757656	0.612699	0.439456	0.434986	0.50064	0.501916	0.551419	0.675271	0.765289	0.824076	0.862377	0.887935	0.905451	0.917707	0.926369	0.932452	0.936581	0.939136	0.94033	0.940248	0.938867	0.936053	0.93153
0.820715	0.847571	0.82964	0.848431	0.891497	0.9206	0.938906	0.950694	0.958577	0.964022	0.967858	0.970571	0.972448	0.973662	0.974307	0.974425	0.97401	0.973012	0.971328	0.96878	0.965082	0.959774	0.952091	0.94072	0.923288	0.895256	0.847578	0.76303	0.621056	0.447094	0.430403	0.499729	0.502736	0.544944	0.669606	0.761455	0.821573	0.860722	0.886815	0.904681	0.917174	0.926006	0.932217	0.936451	0.939098	0.940379	0.940387	0.939108	0.936415	0.932046
0.820536	0.8478	0.830089	0.848134	0.891211	0.920404	0.938779	0.950611	0.958524	0.963989	0.967841	0.970566	0.972455	0.97368	0.974337	0.974468	0.974071	0.973095	0.971439	0.968931	0.96529	0.960066	0.952512	0.941352	0.924279	0.896902	0.850477	0.768256	0.629293	0.454951	0.425807	0.498625	0.503591	0.538601	0.663851	0.757538	0.819014	0.859031	0.885673	0.903895	0.91663	0.925634	0.931976	0.936315	0.939054	0.940422	0.940519	0.93934	0.936766	0.932548
0.820355	0.848025	0.830538	0.84784	0.890924	0.920208	0.938652	0.950528	0.95847	0.963956	0.967823	0.970561	0.972461	0.973697	0.974366	0.974512	0.974131	0.973176	0.971549	0.96908	0.965495	0.960353	0.952927	0.941971	0.925249	0.898506	0.853294	0.773339	0.637403	0.462996	0.421245	0.497324	0.504464	0.532436	0.658008	0.753538	0.8164	0.857305	0.884508	0.903093	0.916074	0.925253	0.931727	0.936173	0.939004	0.940458	0.940645	0.939563	0.937106	0.933036
0.820173	0.848245	0.830988	0.847549	0.890638	0.920012	0.938523	0.950445	0.958417	0.963923	0.967805	0.970556	0.972467	0.973715	0.974396	0.974554	0.97419	0.973257	0.971658	0.969227	0.965697	0.960636	0.953334	0.942578	0.926197	0.90007	0.856033	0.778281	0.645381	0.471201	0.416771	0.495819	0.505338	0.526515	0.652079	0.749452	0.813727	0.855541	0.883318	0.902275	0.915507	0.924864	0.931472	0.936024	0.938948	0.940488	0.940763	0.939778	0.937435	0.933509
0.819989	0.848462	0.831437	0.84726	0.890351	0.919815	0.938395	0.950361	0.958362	0.963889	0.967787	0.970551	0.972473	0.973731	0.974424	0.974597	0.974249	0.973336	0.971765	0.969372	0.965896	0.960914	0.953734	0.943174	0.927124	0.901596	0.858695	0.783085	0.653222	0.479542	0.412453	0.494105	0.506198	0.520939	0.646069	0.74528	0.810995	0.85374	0.882104	0.90144	0.914928	0.924466	0.931209	0.93587	0.938886	0.940513	0.940874	0.939985	0.937754	0.933969
0.819804	0.848675	0.831885	0.846974	0.890063	0.919617	0.938266	0.950277	0.958308	0.963855	0.967769	0.970545	0.972479	0.973748	0.974452	0.974638	0.974306	0.973415	0.971871	0.969516	0.966092	0.961188	0.954127	0.943758	0.928031	0.903084	0.861285	0.787754	0.660919	0.487995	0.408374	0.492181	0.50703	0.515893	0.63998	0.74102	0.808203	0.8519	0.880865	0.900589	0.914338	0.924059	0.930939	0.935709	0.938818	0.940531	0.940979	0.940184	0.938063	0.934416
0.819617	0.848883	0.832334	0.846691	0.889776	0.919419	0.938136	0.950193	0.958253	0.963821	0.967751	0.970539	0.972484	0.973764	0.97448	0.974679	0.974364	0.973492	0.971975	0.969657	0.966286	0.961458	0.954513	0.944331	0.928919	0.904535	0.863803	0.792292	0.668471	0.496539	0.404633	0.490041	0.507821	0.512008	0.633818	0.736673	0.805349	0.850021	0.879601	0.899721	0.913735	0.923644	0.930663	0.935542	0.938744	0.940543	0.941077	0.940375	0.938363	0.934849
0.81943	0.849088	0.832782	0.846411	0.889488	0.91922	0.938006	0.950108	0.958198	0.963787	0.967732	0.970533	0.972489	0.97378	0.974508	0.97472	0.97442	0.973569	0.972078	0.969796	0.966476	0.961724	0.954893	0.944893	0.929788	0.905951	0.866252	0.796703	0.675873	0.505155	0.401363	0.487686	0.508557	0.509896	0.627587	0.732236	0.802433	0.848101	0.87831	0.898836	0.91312	0.923219	0.930378	0.935368	0.938664	0.940549	0.941168	0.940558	0.938652	0.93527
0.81924	0.849289	0.833229	0.846135	0.8892	0.919021	0.937876	0.950023	0.958143	0.963753	0.967713	0.970526	0.972494	0.973795	0.974535	0.97476	0.974476	0.973645	0.97218	0.969934	0.966664	0.961985	0.955267	0.945444	0.930638	0.907333	0.868635	0.800989	0.683123	0.513825	0.398734	0.485115	0.509226	0.508525	0.621294	0.727709	0.799452	0.84614	0.876993	0.897932	0.912493	0.922785	0.930087	0.935189	0.938579	0.940549	0.941253	0.940734	0.938932	0.935679
0.81905	0.849486	0.833676	0.845861	0.888912	0.918821	0.937745	0.949938	0.958088	0.963718	0.967694	0.970519	0.972498	0.973811	0.974561	0.974799	0.974531	0.973719	0.972281	0.97007	0.96685	0.962243	0.955634	0.945986	0.93147	0.908681	0.870953	0.805154	0.690219	0.52253	0.396977	0.482327	0.509815	0.507632	0.614944	0.723092	0.796406	0.844137	0.875649	0.897011	0.911853	0.922341	0.929788	0.935003	0.938488	0.940544	0.941332	0.940902	0.939203	0.936076
0.818858	0.849679	0.834122	0.845591	0.888624	0.918621	0.937614	0.949852	0.958032	0.963683	0.967674	0.970513	0.972502	0.973825	0.974587	0.974838	0.974585	0.973793	0.97238	0.970204	0.967032	0.962496	0.955995	0.946517	0.932285	0.909998	0.873209	0.809201	0.697159	0.531256	0.396433	0.479326	0.510314	0.507098	0.608546	0.718384	0.793293	0.84209	0.874277	0.896071	0.911201	0.921889	0.929482	0.934811	0.938391	0.940532	0.941404	0.941063	0.939465	0.936461
0.818666	0.849869	0.834567	0.845323	0.888336	0.91842	0.937482	0.949766	0.957976	0.963648	0.967654	0.970505	0.972506	0.97384	0.974613	0.974877	0.974639	0.973866	0.972478	0.970336	0.967213	0.962746	0.95635	0.947038	0.933082	0.911283	0.875404	0.813133	0.703944	0.539987	0.397695	0.476115	0.510711	0.506849	0.602109	0.713585	0.790112	0.839999	0.872876	0.895112	0.910535	0.921426	0.929168	0.934612	0.938288	0.940515	0.94147	0.941216	0.939718	0.936834
0.818472	0.850054	0.835011	0.84506	0.888047	0.918218	0.93735	0.949679	0.95792	0.963612	0.967634	0.970498	0.97251	0.973854	0.974639	0.974915	0.974692	0.973938	0.972575	0.970467	0.96739	0.962992	0.956699	0.94755	0.933863	0.912538	0.877541	0.816955	0.710572	0.548708	0.400617	0.4727	0.510996	0.506835	0.595643	0.708693	0.786862	0.837864	0.871447	0.894135	0.909856	0.920954	0.928847	0.934407	0.938179	0.940492	0.94153	0.941363	0.939963	0.937197
0.818277	0.850236	0.835454	0.8448	0.887759	0.918016	0.937217	0.949592	0.957863	0.963577	0.967614	0.97049	0.972513	0.973868	0.974663	0.974952	0.974745	0.97401	0.972671	0.970595	0.967565	0.963235	0.957042	0.948052	0.934629	0.913763	0.879622	0.820668	0.717043	0.557405	0.404597	0.469087	0.511159	0.507017	0.589158	0.70371	0.78354	0.835681	0.869988	0.893137	0.909164	0.920472	0.928518	0.934196	0.938065	0.940464	0.941584	0.941503	0.940199	0.937549
0.818081	0.850414	0.835896	0.844543	0.88747	0.917814	0.937084	0.949505	0.957806	0.963541	0.967594	0.970482	0.972516	0.973882	0.974688	0.974989	0.974796	0.97408	0.972766	0.970723	0.967738	0.963473	0.95738	0.948545	0.935378	0.91496	0.881648	0.824277	0.723359	0.566065	0.409362	0.465287	0.51119	0.507362	0.582668	0.698636	0.780147	0.833452	0.868498	0.89212	0.908458	0.91998	0.928181	0.933978	0.937945	0.940429	0.941632	0.941635	0.940427	0.93789
0.817885	0.850588	0.836336	0.84429	0.887181	0.91761	0.93695	0.949417	0.957749	0.963505	0.967573	0.970474	0.972519	0.973895	0.974712	0.975026	0.974848	0.974149	0.972859	0.970848	0.967909	0.963709	0.957712	0.949029	0.936112	0.91613	0.883621	0.827784	0.72952	0.574678	0.414749	0.461311	0.511079	0.507844	0.576187	0.69347	0.776681	0.831175	0.866978	0.891082	0.907737	0.919478	0.927836	0.933754	0.937819	0.94039	0.941673	0.941762	0.940646	0.938221
0.817687	0.850759	0.836775	0.844041	0.886892	0.917407	0.936816	0.949329	0.957691	0.963468	0.967552	0.970466	0.972521	0.973908	0.974736	0.975062	0.974898	0.974218	0.972951	0.970972	0.968077	0.96394	0.958039	0.949505	0.936831	0.917272	0.885543	0.831192	0.735527	0.583229	0.420643	0.457174	0.51082	0.508439	0.569733	0.688214	0.77314	0.828848	0.865426	0.890024	0.907003	0.918966	0.927484	0.933524	0.937687	0.940344	0.941709	0.941881	0.940858	0.938541
0.817488	0.850926	0.837213	0.843795	0.886603	0.917203	0.936682	0.949241	0.957634	0.963432	0.967531	0.970457	0.972524	0.973921	0.97476	0.975098	0.974948	0.974286	0.973042	0.971094	0.968242	0.964169	0.958361	0.949972	0.937536	0.918389	0.887415	0.834505	0.741383	0.59171	0.426962	0.452893	0.510402	0.509124	0.563325	0.682868	0.769523	0.82647	0.863841	0.888944	0.906254	0.918443	0.927124	0.933287	0.937549	0.940293	0.94174	0.941994	0.941062	0.938852
0.817289	0.851089	0.83765	0.843553	0.886314	0.916998	0.936547	0.949153	0.957576	0.963395	0.96751	0.970448	0.972526	0.973933	0.974783	0.975133	0.974997	0.974353	0.973132	0.971215	0.968406	0.964393	0.958677	0.950431	0.938227	0.91948	0.88924	0.837725	0.747088	0.60011	0.433642	0.44849	0.509818	0.50988	0.556985	0.677433	0.765829	0.824042	0.862224	0.887843	0.905491	0.91791	0.926755	0.933043	0.937406	0.940236	0.941764	0.942101	0.941258	0.939154
0.817089	0.851249	0.838085	0.843316	0.886025	0.916793	0.936411	0.949064	0.957517	0.963358	0.967489	0.970439	0.972527	0.973945	0.974805	0.975167	0.975046	0.974419	0.973221	0.971334	0.968567	0.964615	0.958989	0.950881	0.938904	0.920547	0.891017	0.840855	0.752645	0.60842	0.440632	0.44399	0.509062	0.51069	0.550743	0.671912	0.762057	0.82156	0.860572	0.886719	0.904712	0.917366	0.926379	0.932792	0.937257	0.940174	0.941783	0.942201	0.941447	0.939446
0.816888	0.851405	0.838518	0.843082	0.885736	0.916587	0.936275	0.948974	0.957459	0.96332	0.967467	0.97043	0.972529	0.973957	0.974828	0.975201	0.975094	0.974484	0.973309	0.971452	0.968726	0.964834	0.959295	0.951324	0.939568	0.92159	0.89275	0.843899	0.758056	0.616631	0.447888	0.439422	0.508126	0.511536	0.544633	0.666306	0.758206	0.819025	0.858886	0.885573	0.903918	0.916811	0.925994	0.932535	0.937102	0.940107	0.941796	0.942295	0.941628	0.939729
0.816687	0.851557	0.838949	0.842853	0.885447	0.916381	0.936139	0.948885	0.9574	0.963283	0.967445	0.97042	0.97253	0.973968	0.97485	0.975235	0.975142	0.974549	0.973395	0.971568	0.968883	0.965049	0.959597	0.951759	0.940219	0.92261	0.894439	0.846857	0.763324	0.624736	0.455375	0.434821	0.507004	0.512402	0.538702	0.660617	0.754274	0.816435	0.857165	0.884404	0.903109	0.916245	0.925601	0.932272	0.936941	0.940034	0.941804	0.942382	0.941802	0.940002
0.816485	0.851706	0.839379	0.842628	0.885158	0.916174	0.936002	0.948795	0.957341	0.963245	0.967423	0.970411	0.972531	0.973979	0.974872	0.975268	0.975189	0.974613	0.973481	0.971683	0.969038	0.965261	0.959894	0.952186	0.940857	0.923607	0.896086	0.849734	0.768452	0.632727	0.463061	0.430228	0.505691	0.513274	0.533014	0.654848	0.75026	0.813788	0.855408	0.883212	0.902283	0.915668	0.925199	0.932001	0.936774	0.939955	0.941806	0.942464	0.94197	0.940268
0.816283	0.851851	0.839807	0.842407	0.884869	0.915967	0.935865	0.948704	0.957282	0.963207	0.9674	0.970401	0.972532	0.97399	0.974893	0.975301	0.975235	0.974676	0.973566	0.971796	0.969191	0.96547	0.960186	0.952606	0.941482	0.924582	0.897692	0.852532	0.773441	0.640598	0.470918	0.425692	0.504181	0.514137	0.527671	0.649003	0.746164	0.811085	0.853613	0.881995	0.901442	0.915079	0.924789	0.931724	0.936602	0.939871	0.941802	0.94254	0.94213	0.940524
0.81608	0.851993	0.840234	0.842191	0.88458	0.915759	0.935727	0.948614	0.957222	0.963169	0.967378	0.970391	0.972532	0.974001	0.974914	0.975334	0.975281	0.974738	0.973649	0.971908	0.969342	0.965676	0.960474	0.953019	0.942096	0.925537	0.899259	0.855254	0.778296	0.648343	0.47892	0.42127	0.502471	0.514977	0.52287	0.643085	0.741984	0.808323	0.851781	0.880754	0.900584	0.914479	0.92437	0.93144	0.936423	0.939782	0.941793	0.94261	0.942283	0.940772
0.815876	0.852131	0.840658	0.841979	0.884291	0.915551	0.935589	0.948522	0.957162	0.96313	0.967355	0.97038	0.972533	0.974011	0.974935	0.975366	0.975326	0.9748	0.973732	0.972019	0.969491	0.96588	0.960757	0.953424	0.942698	0.92647	0.900787	0.857901	0.783018	0.655958	0.487046	0.417035	0.500557	0.515782	0.519367	0.637098	0.73772	0.805501	0.84991	0.879488	0.899709	0.913867	0.923943	0.931149	0.936239	0.939687	0.941779	0.942674	0.942429	0.941012
0.815673	0.852266	0.84108	0.841772	0.884002	0.915342	0.93545	0.948431	0.957102	0.963091	0.967332	0.97037	0.972533	0.974021	0.974955	0.975397	0.975371	0.974861	0.973814	0.972128	0.969638	0.96608	0.961036	0.953823	0.943288	0.927384	0.902278	0.860476	0.787612	0.663438	0.495273	0.413074	0.498436	0.516539	0.517447	0.631048	0.733371	0.802619	0.848	0.878196	0.898817	0.913243	0.923507	0.930851	0.936049	0.939586	0.941759	0.942732	0.942569	0.941244
0.815469	0.852397	0.841501	0.84157	0.883714	0.915133	0.935311	0.948339	0.957041	0.963052	0.967309	0.970359	0.972533	0.974031	0.974975	0.975428	0.975415	0.974921	0.973894	0.972236	0.969783	0.966277	0.96131	0.954215	0.943868	0.928278	0.903732	0.862982	0.792079	0.670779	0.503583	0.409498	0.496106	0.517236	0.516181	0.624941	0.728936	0.799674	0.84605	0.876878	0.897908	0.912607	0.923061	0.930545	0.935853	0.93948	0.941734	0.942784	0.942702	0.941468
0.815264	0.852525	0.841919	0.841372	0.883425	0.914923	0.935171	0.948247	0.956981	0.963013	0.967285	0.970348	0.972532	0.974041	0.974994	0.975459	0.975459	0.974981	0.973974	0.972342	0.969926	0.966472	0.961581	0.954601	0.944436	0.929153	0.905152	0.86542	0.796424	0.677979	0.511957	0.406453	0.493568	0.517863	0.515353	0.618783	0.724415	0.796666	0.844058	0.875534	0.896981	0.911958	0.922607	0.930233	0.935651	0.939369	0.941703	0.942831	0.942829	0.941684
0.81506	0.852649	0.842335	0.84118	0.883136	0.914713	0.935031	0.948155	0.95692	0.962974	0.967262	0.970336	0.972531	0.97405	0.975014	0.975489	0.975502	0.975039	0.974053	0.972447	0.970067	0.966664	0.961847	0.95498	0.944994	0.93001	0.906538	0.867793	0.800648	0.685035	0.520379	0.404138	0.490821	0.518408	0.514857	0.612581	0.719807	0.793594	0.842024	0.874162	0.896035	0.911297	0.922143	0.929914	0.935442	0.939253	0.941667	0.942872	0.94295	0.941892
0.814855	0.85277	0.842749	0.840992	0.882848	0.914503	0.934891	0.948062	0.956858	0.962934	0.967238	0.970325	0.972531	0.974059	0.975033	0.975519	0.975544	0.975097	0.97413	0.972551	0.970206	0.966853	0.962109	0.955352	0.945541	0.930849	0.90789	0.870103	0.804756	0.691945	0.528832	0.402839	0.487866	0.518861	0.51463	0.606344	0.715112	0.790455	0.839947	0.872762	0.895072	0.910623	0.92167	0.929587	0.935228	0.939131	0.941626	0.942908	0.943064	0.942093
0.81465	0.852888	0.843161	0.84081	0.88256	0.914291	0.93475	0.947969	0.956797	0.962894	0.967214	0.970313	0.972529	0.974068	0.975051	0.975549	0.975586	0.975155	0.974207	0.972653	0.970344	0.96704	0.962367	0.955719	0.946079	0.93167	0.909211	0.872352	0.808751	0.698708	0.537302	0.403051	0.484708	0.519212	0.514626	0.600082	0.710329	0.78725	0.837826	0.871334	0.894089	0.909936	0.921187	0.929253	0.935008	0.939003	0.94158	0.942938	0.943172	0.942287
0.814446	0.853002	0.843571	0.840634	0.882272	0.91408	0.934609	0.947875	0.956735	0.962854	0.967189	0.970301	0.972528	0.974076	0.97507	0.975578	0.975628	0.975211	0.974283	0.972755	0.970479	0.967224	0.962622	0.956079	0.946606	0.932474	0.910501	0.874542	0.812635	0.705323	0.545773	0.405196	0.481351	0.519451	0.514807	0.593805	0.70546	0.783977	0.83566	0.869877	0.893087	0.909236	0.920695	0.928911	0.934782	0.93887	0.941528	0.942963	0.943275	0.942474
0.814241	0.853113	0.843978	0.840463	0.881984	0.913868	0.934467	0.947781	0.956673	0.962814	0.967165	0.970289	0.972527	0.974084	0.975088	0.975606	0.975669	0.975267	0.974358	0.972855	0.970613	0.967406	0.962872	0.956434	0.947124	0.933262	0.911761	0.876674	0.816411	0.71179	0.554233	0.408564	0.4778	0.51957	0.515146	0.587527	0.700504	0.780634	0.833448	0.86839	0.892066	0.908522	0.920193	0.928562	0.934549	0.938732	0.941472	0.942982	0.943371	0.942653
0.814036	0.853221	0.844383	0.840297	0.881696	0.913655	0.934325	0.947687	0.95661	0.962773	0.96714	0.970277	0.972525	0.974092	0.975105	0.975635	0.975709	0.975323	0.974432	0.972954	0.970746	0.967585	0.963119	0.956782	0.947633	0.934034	0.912992	0.878751	0.820083	0.718108	0.562669	0.412792	0.474064	0.519559	0.515617	0.581261	0.695461	0.77722	0.831189	0.866873	0.891024	0.907794	0.919681	0.928206	0.93431	0.938588	0.94141	0.942997	0.943461	0.942826
0.813832	0.853325	0.844786	0.840138	0.881409	0.913442	0.934182	0.947593	0.956548	0.962732	0.967115	0.970264	0.972523	0.9741	0.975123	0.975663	0.975749	0.975377	0.974506	0.973051	0.970876	0.967762	0.963363	0.957126	0.948132	0.93479	0.914195	0.880774	0.823653	0.724278	0.571069	0.417687	0.470153	0.51941	0.516198	0.575024	0.690333	0.773735	0.828882	0.865325	0.889962	0.907053	0.919159	0.927841	0.934065	0.938439	0.941343	0.943005	0.943546	0.942992
0.813627	0.853426	0.845186	0.839984	0.881122	0.913228	0.934039	0.947498	0.956485	0.962691	0.96709	0.970252	0.97252	0.974107	0.97514	0.97569	0.975789	0.975431	0.974578	0.973148	0.971005	0.967936	0.963602	0.957463	0.948622	0.935531	0.91537	0.882745	0.827125	0.730301	0.579422	0.42312	0.46608	0.519115	0.516868	0.568835	0.685119	0.770177	0.826526	0.863745	0.888879	0.906297	0.918627	0.927469	0.933814	0.938284	0.94127	0.943009	0.943624	0.943151
0.813423	0.853524	0.845584	0.839836	0.880835	0.913015	0.933895	0.947403	0.956422	0.96265	0.967065	0.970239	0.972518	0.974114	0.975157	0.975717	0.975828	0.975485	0.97465	0.973243	0.971132	0.968108	0.963838	0.957795	0.949104	0.936257	0.916518	0.884665	0.830501	0.736178	0.587716	0.429001	0.461861	0.518666	0.517609	0.562715	0.679823	0.766545	0.82412	0.862132	0.887775	0.905526	0.918084	0.927089	0.933556	0.938124	0.941193	0.943007	0.943698	0.943304
0.813219	0.853619	0.845979	0.839695	0.880548	0.9128	0.933751	0.947307	0.956358	0.962609	0.967039	0.970225	0.972515	0.974121	0.975173	0.975744	0.975866	0.975538	0.97472	0.973337	0.971258	0.968277	0.964071	0.958122	0.949577	0.936969	0.917641	0.886537	0.833784	0.74191	0.595942	0.435262	0.457513	0.518057	0.518404	0.556693	0.674444	0.762837	0.821662	0.860487	0.886649	0.904741	0.917531	0.926701	0.933292	0.937958	0.941111	0.943001	0.943765	0.94345
0.813016	0.853711	0.846372	0.83956	0.880262	0.912585	0.933606	0.947211	0.956294	0.962567	0.967013	0.970212	0.972512	0.974128	0.975189	0.97577	0.975905	0.97559	0.97479	0.97343	0.971382	0.968445	0.9643	0.958444	0.950042	0.937666	0.918738	0.888361	0.836977	0.747499	0.604091	0.441848	0.453059	0.517281	0.519238	0.550802	0.668986	0.759054	0.819153	0.858808	0.885501	0.903941	0.916967	0.926306	0.933022	0.937787	0.941023	0.942989	0.943827	0.94359
0.812812	0.853799	0.846763	0.839431	0.879976	0.91237	0.933461	0.947115	0.95623	0.962525	0.966987	0.970199	0.972509	0.974134	0.975205	0.975796	0.975942	0.975641	0.974859	0.973522	0.971505	0.96861	0.964526	0.95876	0.950498	0.93835	0.919811	0.89014	0.840082	0.752946	0.612155	0.448714	0.448524	0.516331	0.520094	0.545086	0.663449	0.755193	0.81659	0.857094	0.884331	0.903125	0.916393	0.925902	0.932745	0.93761	0.94093	0.942972	0.943884	0.943723
0.81261	0.853884	0.847151	0.83931	0.87969	0.912154	0.933316	0.947018	0.956166	0.962483	0.966961	0.970185	0.972506	0.97414	0.975221	0.975822	0.975979	0.975692	0.974928	0.973613	0.971626	0.968773	0.964749	0.959072	0.950947	0.93902	0.920861	0.891874	0.843103	0.758255	0.620124	0.455824	0.443938	0.515202	0.52096	0.539611	0.657838	0.751254	0.813973	0.855345	0.883137	0.902294	0.915807	0.925489	0.932462	0.937428	0.940833	0.94295	0.943935	0.943851
0.812408	0.853966	0.847536	0.839195	0.879405	0.911938	0.93317	0.946921	0.956102	0.96244	0.966935	0.970171	0.972502	0.974146	0.975236	0.975847	0.976016	0.975743	0.974995	0.973703	0.971745	0.968933	0.964969	0.959378	0.951388	0.939678	0.921887	0.893565	0.846042	0.763426	0.627992	0.463146	0.439338	0.513888	0.521822	0.534477	0.652156	0.747236	0.8113	0.853559	0.88192	0.901447	0.91521	0.925069	0.932172	0.93724	0.94073	0.942923	0.943981	0.943972
0.812206	0.854046	0.847919	0.839088	0.87912	0.911721	0.933024	0.946824	0.956037	0.962398	0.966908	0.970157	0.972498	0.974152	0.975251	0.975872	0.976052	0.975793	0.975062	0.973791	0.971863	0.969092	0.965185	0.95968	0.951821	0.940323	0.922891	0.895214	0.8489	0.768463	0.635753	0.47065	0.434765	0.512385	0.522666	0.529887	0.646405	0.743138	0.808571	0.851737	0.880678	0.900584	0.914602	0.92464	0.931875	0.937047	0.940622	0.942891	0.944022	0.944088
0.812005	0.854122	0.848299	0.838987	0.878836	0.911504	0.932877	0.946726	0.955972	0.962355	0.966881	0.970142	0.972494	0.974157	0.975266	0.975897	0.976088	0.975842	0.975128	0.973879	0.97198	0.969248	0.965398	0.959977	0.952247	0.940955	0.923873	0.896823	0.851682	0.773367	0.6434	0.478311	0.43027	0.510689	0.523482	0.526679	0.640591	0.738959	0.805784	0.849877	0.879412	0.899704	0.913982	0.924202	0.931572	0.936847	0.940509	0.942854	0.944057	0.944198
0.811805	0.854194	0.848677	0.838895	0.878552	0.911287	0.93273	0.946628	0.955906	0.962312	0.966854	0.970128	0.97249	0.974163	0.97528	0.975921	0.976123	0.97589	0.975193	0.973965	0.972095	0.969403	0.965609	0.96027	0.952665	0.941575	0.924834	0.898392	0.854389	0.778142	0.650928	0.486106	0.425915	0.508796	0.524256	0.524894	0.634718	0.734699	0.802938	0.847979	0.878121	0.898808	0.91335	0.923756	0.931261	0.936643	0.94039	0.942812	0.944087	0.944301
0.811606	0.854264	0.849052	0.83881	0.878268	0.911069	0.932582	0.94653	0.955841	0.962269	0.966827	0.970113	0.972486	0.974168	0.975294	0.975945	0.976158	0.975938	0.975257	0.974051	0.972209	0.969555	0.965816	0.960558	0.953077	0.942184	0.925774	0.899924	0.857023	0.782791	0.658333	0.494014	0.421773	0.506705	0.524978	0.523702	0.628792	0.730357	0.800032	0.846041	0.876805	0.897894	0.912706	0.923301	0.930944	0.936432	0.940267	0.942765	0.944112	0.9444
0.811407	0.854331	0.849425	0.838733	0.877985	0.91085	0.932434	0.946431	0.955775	0.962225	0.9668	0.970098	0.972481	0.974172	0.975308	0.975969	0.976193	0.975986	0.975321	0.974135	0.972321	0.969706	0.966021	0.960842	0.953481	0.942781	0.926695	0.901419	0.859587	0.787315	0.66561	0.502016	0.417939	0.504412	0.525638	0.522916	0.62282	0.725933	0.797065	0.844063	0.875462	0.896963	0.91205	0.922837	0.93062	0.936216	0.940139	0.942713	0.944132	0.944492
0.81121	0.854395	0.849794	0.838665	0.877702	0.910632	0.932286	0.946332	0.955709	0.962181	0.966772	0.970083	0.972476	0.974177	0.975322	0.975992	0.976227	0.976033	0.975384	0.974219	0.972432	0.969854	0.966222	0.961121	0.953879	0.943367	0.927596	0.902878	0.862083	0.791718	0.672756	0.510094	0.414537	0.501918	0.526225	0.522444	0.616808	0.721426	0.794035	0.842044	0.874092	0.896013	0.911382	0.922364	0.93029	0.935994	0.940005	0.942657	0.944147	0.944579
0.811013	0.854456	0.850161	0.838605	0.87742	0.910413	0.932137	0.946232	0.955642	0.962137	0.966745	0.970067	0.972471	0.974181	0.975335	0.976015	0.976261	0.976079	0.975446	0.974301	0.972541	0.970001	0.966421	0.961396	0.95427	0.943942	0.928478	0.904302	0.864512	0.796003	0.679768	0.51823	0.411731	0.499222	0.526729	0.522226	0.610765	0.716836	0.790942	0.839983	0.872695	0.895046	0.910701	0.921881	0.929952	0.935766	0.939867	0.942595	0.944157	0.944661
0.810817	0.854514	0.850525	0.838554	0.877138	0.910193	0.931987	0.946132	0.955575	0.962093	0.966717	0.970052	0.972466	0.974185	0.975348	0.976037	0.976294	0.976125	0.975508	0.974383	0.97265	0.970145	0.966617	0.961667	0.954655	0.944506	0.929342	0.905693	0.866878	0.800172	0.686644	0.52641	0.409755	0.496326	0.52714	0.522221	0.604701	0.712163	0.787785	0.837879	0.87127	0.89406	0.910007	0.92139	0.929606	0.935533	0.939723	0.942529	0.944163	0.944737
0.810623	0.854569	0.850887	0.838512	0.876857	0.909973	0.931838	0.946032	0.955508	0.962049	0.966688	0.970036	0.972461	0.974189	0.975361	0.97606	0.976327	0.976171	0.975569	0.974464	0.972757	0.970288	0.96681	0.961934	0.955033	0.94506	0.930188	0.907051	0.869182	0.804228	0.693382	0.534617	0.408978	0.493231	0.52745	0.522394	0.598625	0.707408	0.784561	0.835732	0.869817	0.893055	0.9093	0.920889	0.929254	0.935293	0.939574	0.942458	0.944163	0.944808
0.81043	0.854622	0.851246	0.83848	0.876577	0.909753	0.931687	0.945932	0.955441	0.962004	0.96666	0.97002	0.972455	0.974192	0.975373	0.976081	0.976359	0.976215	0.975629	0.974543	0.972862	0.970429	0.967001	0.962197	0.955405	0.945604	0.931016	0.908377	0.871426	0.808175	0.69998	0.542838	0.410094	0.489942	0.52765	0.52272	0.59255	0.70257	0.781271	0.833539	0.868335	0.892031	0.90858	0.920378	0.928894	0.935048	0.93942	0.942382	0.944158	0.944873
0.810237	0.854671	0.851602	0.838458	0.876297	0.909532	0.931537	0.945831	0.955374	0.961959	0.966631	0.970004	0.972449	0.974196	0.975386	0.976103	0.976391	0.97626	0.975688	0.974622	0.972967	0.970568	0.967189	0.962456	0.955771	0.946138	0.931827	0.909673	0.873611	0.812014	0.706438	0.55106	0.412763	0.486464	0.527731	0.523174	0.58649	0.69765	0.777913	0.831301	0.866823	0.890988	0.907847	0.919858	0.928527	0.934796	0.939261	0.942301	0.944149	0.944934
0.810047	0.854718	0.851955	0.838445	0.876018	0.909311	0.931385	0.94573	0.955306	0.961914	0.966603	0.969988	0.972443	0.974199	0.975398	0.976124	0.976423	0.976303	0.975747	0.9747	0.97307	0.970706	0.967375	0.962711	0.956131	0.946662	0.932622	0.910939	0.87574	0.81575	0.712755	0.55927	0.416407	0.482804	0.527685	0.523735	0.58046	0.692649	0.774485	0.829016	0.86528	0.889924	0.907099	0.919327	0.928153	0.934539	0.939097	0.942215	0.944134	0.944989
0.809857	0.854761	0.852306	0.838444	0.875739	0.909089	0.931234	0.945628	0.955238	0.961869	0.966574	0.969971	0.972437	0.974202	0.975409	0.976145	0.976454	0.976347	0.975805	0.974777	0.973171	0.970841	0.967558	0.962963	0.956485	0.947177	0.933401	0.912175	0.877815	0.819385	0.718931	0.567456	0.420778	0.47897	0.527505	0.524386	0.574479	0.687568	0.770988	0.826684	0.863707	0.888839	0.906338	0.918787	0.92777	0.934275	0.938927	0.942125	0.944115	0.945039
0.809669	0.854802	0.852654	0.838454	0.875462	0.908868	0.931082	0.945526	0.955169	0.961824	0.966545	0.969955	0.97243	0.974204	0.975421	0.976166	0.976485	0.976389	0.975862	0.974853	0.973272	0.970975	0.967738	0.963211	0.956834	0.947683	0.934164	0.913384	0.879837	0.822921	0.724966	0.575607	0.425728	0.474974	0.527184	0.525107	0.568567	0.682408	0.767419	0.824303	0.862101	0.887734	0.905562	0.918237	0.927381	0.934006	0.938753	0.94203	0.944092	0.945084
0.809483	0.85484	0.852998	0.838476	0.875184	0.908645	0.930929	0.945424	0.955101	0.961778	0.966515	0.969938	0.972424	0.974207	0.975432	0.976186	0.976515	0.976432	0.975919	0.974928	0.973372	0.971108	0.967916	0.963455	0.957176	0.94818	0.934912	0.914566	0.881807	0.826361	0.730861	0.583712	0.431154	0.470829	0.526713	0.525885	0.562752	0.67717	0.763779	0.821872	0.860464	0.886608	0.904772	0.917676	0.926983	0.93373	0.938573	0.94193	0.944063	0.945124
0.809298	0.854876	0.853341	0.838512	0.874908	0.908423	0.930776	0.945322	0.955032	0.961732	0.966486	0.969921	0.972417	0.974209	0.975443	0.976206	0.976545	0.976473	0.975975	0.975003	0.97347	0.971238	0.968092	0.963695	0.957514	0.948667	0.935646	0.915721	0.883728	0.829708	0.736617	0.591762	0.436981	0.466551	0.526088	0.526702	0.557065	0.671858	0.760065	0.819391	0.858793	0.885459	0.903967	0.917105	0.926578	0.933448	0.938387	0.941825	0.94403	0.945159
0.809115	0.854909	0.85368	0.838569	0.874632	0.9082	0.930623	0.945219	0.954963	0.961686	0.966456	0.969903	0.97241	0.974211	0.975454	0.976226	0.976575	0.976515	0.976031	0.975076	0.973567	0.971367	0.968265	0.963933	0.957846	0.949147	0.936364	0.91685	0.8856	0.832965	0.742236	0.599748	0.443152	0.462158	0.525301	0.527546	0.55155	0.666472	0.756277	0.816858	0.857089	0.884289	0.903147	0.916523	0.926164	0.933159	0.938197	0.941716	0.943992	0.94519
0.808933	0.854938	0.854016	0.838683	0.874357	0.907976	0.930469	0.945115	0.954893	0.961639	0.966426	0.969886	0.972403	0.974213	0.975464	0.976245	0.976604	0.976555	0.976085	0.975149	0.973663	0.971494	0.968436	0.964166	0.958173	0.949618	0.937069	0.917954	0.887426	0.836134	0.747717	0.60766	0.449621	0.457673	0.524346	0.528403	0.546269	0.661016	0.752414	0.814272	0.85535	0.883095	0.902311	0.91593	0.925743	0.932865	0.938001	0.941601	0.94395	0.945215
0.808753	0.854966	0.85435	0.838837	0.874083	0.907753	0.930315	0.945012	0.954824	0.961593	0.966396	0.969868	0.972395	0.974215	0.975474	0.976264	0.976633	0.976596	0.97614	0.975221	0.973758	0.97162	0.968605	0.964397	0.958494	0.95008	0.93776	0.919034	0.889206	0.839219	0.753063	0.61549	0.456347	0.453122	0.523219	0.52926	0.541321	0.655493	0.748475	0.811633	0.853576	0.881879	0.90146	0.915326	0.925313	0.932564	0.9378	0.941482	0.943903	0.945236
0.808575	0.85499	0.854681	0.839005	0.87381	0.907529	0.930161	0.944908	0.954754	0.961546	0.966366	0.969851	0.972388	0.974216	0.975484	0.976283	0.976662	0.976636	0.976193	0.975292	0.973851	0.971745	0.968772	0.964624	0.958811	0.950535	0.938437	0.920091	0.890943	0.84222	0.758277	0.623232	0.463297	0.448537	0.521915	0.530106	0.536909	0.649907	0.74446	0.808938	0.851766	0.880639	0.900593	0.914711	0.924875	0.932256	0.937593	0.941358	0.943851	0.945252
0.808399	0.855012	0.855009	0.839185	0.873537	0.907305	0.930006	0.944804	0.954683	0.961499	0.966335	0.969833	0.97238	0.974217	0.975494	0.976302	0.97669	0.976675	0.976246	0.975362	0.973944	0.971867	0.968936	0.964847	0.959123	0.950982	0.939102	0.921124	0.892637	0.845141	0.763359	0.630878	0.470443	0.443953	0.520428	0.530928	0.53391	0.644261	0.740368	0.806188	0.849919	0.879375	0.89971	0.914084	0.924429	0.931942	0.937381	0.941229	0.943795	0.945263
0.808225	0.855032	0.855334	0.839376	0.873266	0.90708	0.92985	0.944699	0.954613	0.961452	0.966304	0.969815	0.972372	0.974218	0.975504	0.97632	0.976718	0.976714	0.976299	0.975431	0.974036	0.971988	0.969098	0.965068	0.95943	0.951421	0.939753	0.922135	0.894289	0.847984	0.768312	0.638422	0.477758	0.439414	0.518756	0.531716	0.532219	0.638561	0.736199	0.803381	0.848034	0.878086	0.89881	0.913446	0.923974	0.931622	0.937164	0.941096	0.943734	0.945269
0.808054	0.855048	0.855657	0.839576	0.872995	0.906855	0.929694	0.944594	0.954542	0.961404	0.966274	0.969796	0.972364	0.974219	0.975513	0.976338	0.976745	0.976752	0.976351	0.9755	0.974126	0.972108	0.969258	0.965286	0.959732	0.951853	0.940393	0.923124	0.895902	0.850752	0.773139	0.645859	0.48522	0.434973	0.516895	0.532459	0.531077	0.632812	0.731951	0.800516	0.846111	0.876772	0.897893	0.912796	0.923511	0.931294	0.936941	0.940958	0.943668	0.945271
0.807884	0.855062	0.855976	0.839786	0.872725	0.90663	0.929538	0.944489	0.954471	0.961357	0.966242	0.969778	0.972356	0.97422	0.975522	0.976356	0.976772	0.976791	0.976402	0.975568	0.974215	0.972226	0.969416	0.9655	0.960029	0.952277	0.94102	0.924093	0.897476	0.853447	0.777841	0.653184	0.492806	0.430692	0.514842	0.533147	0.530318	0.62702	0.727624	0.797591	0.844149	0.875433	0.896959	0.912134	0.923039	0.93096	0.936712	0.940814	0.943598	0.945269
0.807717	0.855074	0.856293	0.840003	0.872456	0.906404	0.929381	0.944383	0.9544	0.961309	0.966211	0.969759	0.972347	0.97422	0.975531	0.976373	0.976799	0.976828	0.976453	0.975635	0.974304	0.972343	0.969572	0.965712	0.960322	0.952695	0.941635	0.92504	0.899012	0.856071	0.782421	0.660392	0.500497	0.426652	0.512595	0.533771	0.529856	0.621192	0.723219	0.794607	0.842147	0.874067	0.896008	0.91146	0.922558	0.930619	0.936478	0.940666	0.943524	0.945262
0.807551	0.855083	0.856606	0.840229	0.872188	0.906178	0.929224	0.944277	0.954328	0.961261	0.96618	0.96974	0.972338	0.97422	0.975539	0.97639	0.976825	0.976865	0.976503	0.975701	0.974391	0.972459	0.969726	0.96592	0.960611	0.953105	0.942239	0.925968	0.900512	0.858625	0.786882	0.66748	0.508276	0.422952	0.510155	0.53432	0.529637	0.615337	0.718735	0.791561	0.840104	0.872675	0.895038	0.910774	0.922067	0.930272	0.936239	0.940514	0.943445	0.94525
0.807389	0.85509	0.856917	0.840462	0.871921	0.905952	0.929066	0.944171	0.954256	0.961212	0.966148	0.969721	0.972329	0.97422	0.975548	0.976407	0.976851	0.976902	0.976552	0.975767	0.974477	0.972573	0.969878	0.966126	0.960895	0.953509	0.942832	0.926877	0.901976	0.861113	0.791226	0.674443	0.516125	0.41973	0.507519	0.534787	0.529623	0.609463	0.714172	0.788453	0.838019	0.871255	0.894051	0.910075	0.921568	0.929917	0.935993	0.940356	0.943361	0.945234
0.807229	0.855094	0.857225	0.840702	0.871656	0.905726	0.928908	0.944064	0.954184	0.961164	0.966116	0.969702	0.97232	0.97422	0.975556	0.976424	0.976877	0.976938	0.976601	0.975832	0.974563	0.972685	0.970028	0.966329	0.961175	0.953905	0.943414	0.927766	0.903406	0.863536	0.795456	0.68128	0.524028	0.417173	0.50469	0.535161	0.529781	0.60358	0.70953	0.785282	0.835892	0.869807	0.893044	0.909363	0.92106	0.929555	0.935742	0.940193	0.943273	0.945213
0.807071	0.855095	0.857531	0.840949	0.871391	0.905499	0.92875	0.943957	0.954112	0.961115	0.966084	0.969682	0.972311	0.97422	0.975564	0.97644	0.976903	0.976974	0.97665	0.975896	0.974647	0.972797	0.970176	0.966529	0.961451	0.954296	0.943985	0.928637	0.904802	0.865897	0.799575	0.687988	0.531971	0.415564	0.501668	0.535435	0.530088	0.597701	0.70481	0.782046	0.833721	0.868331	0.892019	0.908638	0.920542	0.929186	0.935486	0.940026	0.943181	0.945188
0.806916	0.855094	0.857833	0.841202	0.871127	0.905272	0.928591	0.943849	0.954039	0.961066	0.966052	0.969663	0.972302	0.974219	0.975571	0.976456	0.976928	0.97701	0.976697	0.975959	0.974731	0.972906	0.970323	0.966726	0.961723	0.95468	0.944546	0.92949	0.906166	0.868196	0.803584	0.694565	0.53994	0.415447	0.498457	0.535602	0.53052	0.591837	0.700012	0.778745	0.831506	0.866826	0.890975	0.907899	0.920014	0.92881	0.935223	0.939853	0.943084	0.945158
0.806764	0.855091	0.858133	0.841461	0.870865	0.905045	0.928432	0.943742	0.953966	0.961017	0.96602	0.969643	0.972292	0.974218	0.975579	0.976472	0.976952	0.977045	0.976745	0.976022	0.974813	0.973015	0.970467	0.966921	0.96199	0.955057	0.945096	0.930326	0.907499	0.870436	0.807488	0.701009	0.547921	0.417274	0.495061	0.535652	0.531059	0.586005	0.695137	0.775377	0.829246	0.865291	0.88991	0.907148	0.919477	0.928427	0.934955	0.939676	0.942982	0.945124
0.806614	0.855085	0.858429	0.841725	0.870603	0.904817	0.928272	0.943633	0.953893	0.960967	0.965987	0.969623	0.972282	0.974217	0.975586	0.976487	0.976977	0.977079	0.976792	0.976084	0.974895	0.973122	0.97061	0.967113	0.962254	0.955429	0.945637	0.931145	0.908801	0.87262	0.811287	0.707321	0.555903	0.420267	0.491487	0.535579	0.531685	0.580222	0.690187	0.771942	0.826939	0.863725	0.888826	0.906382	0.91893	0.928036	0.934681	0.939493	0.942876	0.945086
0.806468	0.855077	0.858723	0.841995	0.870343	0.90459	0.928112	0.943525	0.95382	0.960918	0.965954	0.969603	0.972272	0.974216	0.975593	0.976503	0.977001	0.977114	0.976838	0.976145	0.974975	0.973229	0.97075	0.967302	0.962514	0.955794	0.946168	0.931947	0.910074	0.874747	0.814987	0.713499	0.563872	0.424076	0.48774	0.535375	0.532384	0.574507	0.685162	0.768439	0.824585	0.862129	0.887721	0.905602	0.918373	0.927637	0.934401	0.939306	0.942766	0.945043
0.806324	0.855067	0.859014	0.84227	0.870084	0.904361	0.927952	0.943416	0.953746	0.960868	0.965921	0.969583	0.972262	0.974215	0.9756	0.976518	0.977025	0.977147	0.976884	0.976206	0.975055	0.973333	0.970889	0.967489	0.96277	0.956154	0.946689	0.932734	0.911317	0.876821	0.818587	0.719542	0.571819	0.428515	0.483832	0.535035	0.53314	0.568887	0.680064	0.764866	0.822183	0.860501	0.886595	0.904808	0.917806	0.927231	0.934115	0.939114	0.942651	0.944996
0.806184	0.855054	0.859302	0.842549	0.869826	0.904133	0.927791	0.943307	0.953672	0.960818	0.965888	0.969562	0.972252	0.974213	0.975607	0.976532	0.977048	0.977181	0.976929	0.976266	0.975134	0.973437	0.971027	0.967673	0.963022	0.956508	0.947201	0.933504	0.912533	0.878843	0.822093	0.725452	0.579733	0.433467	0.479772	0.53455	0.533939	0.563391	0.674895	0.761223	0.819732	0.858841	0.885448	0.904	0.917228	0.926818	0.933823	0.938916	0.942531	0.944944
0.806047	0.855039	0.859587	0.842833	0.86957	0.903905	0.927629	0.943198	0.953598	0.960768	0.965855	0.969542	0.972241	0.974211	0.975613	0.976547	0.977072	0.977214	0.976974	0.976325	0.975211	0.973539	0.971162	0.967855	0.963271	0.956856	0.947704	0.93426	0.913722	0.880814	0.825505	0.731229	0.587603	0.438847	0.475576	0.533916	0.534767	0.558062	0.669657	0.75751	0.81723	0.857148	0.884279	0.903176	0.91664	0.926396	0.933525	0.938714	0.942407	0.944889
0.805913	0.855021	0.859869	0.843121	0.869315	0.903676	0.927468	0.943088	0.953523	0.960717	0.965822	0.969521	0.972231	0.974209	0.975619	0.976561	0.977094	0.977247	0.977018	0.976384	0.975288	0.97364	0.971296	0.968035	0.963516	0.957199	0.948199	0.935	0.914884	0.882736	0.828827	0.736873	0.595421	0.444591	0.471258	0.533127	0.535612	0.552958	0.664353	0.753724	0.814678	0.855421	0.883088	0.902338	0.916041	0.925967	0.93322	0.938506	0.942278	0.944829
0.805782	0.855002	0.860149	0.843413	0.869061	0.903447	0.927306	0.942977	0.953449	0.960666	0.965788	0.9695	0.97222	0.974207	0.975625	0.976575	0.977117	0.977279	0.977062	0.976442	0.975365	0.97374	0.971428	0.968212	0.963757	0.957536	0.948684	0.935726	0.91602	0.88461	0.832061	0.742385	0.603178	0.450651	0.466839	0.532176	0.536462	0.548175	0.658986	0.749866	0.812074	0.85366	0.881874	0.901484	0.915432	0.92553	0.93291	0.938293	0.942145	0.944764
0.805655	0.85498	0.860426	0.843709	0.868808	0.903218	0.927143	0.942867	0.953374	0.960616	0.965754	0.969479	0.972209	0.974205	0.975631	0.976589	0.977139	0.977311	0.977105	0.976499	0.97544	0.973839	0.971559	0.968387	0.963995	0.957868	0.949161	0.936438	0.917132	0.886439	0.835209	0.747767	0.610865	0.456985	0.462341	0.531059	0.537305	0.543909	0.65356	0.745935	0.809416	0.851863	0.880637	0.900614	0.914811	0.925084	0.932593	0.938075	0.942007	0.944696
0.805532	0.854956	0.8607	0.844008	0.868557	0.902989	0.92698	0.942756	0.953298	0.960564	0.96572	0.969458	0.972198	0.974202	0.975636	0.976602	0.977161	0.977342	0.977148	0.976556	0.975514	0.973937	0.971688	0.968559	0.96423	0.958195	0.94963	0.937136	0.918219	0.888222	0.838274	0.75302	0.618476	0.463558	0.457791	0.529772	0.53813	0.541044	0.648079	0.74193	0.806705	0.850031	0.879376	0.899729	0.914179	0.92463	0.932269	0.937852	0.941865	0.944623
0.805412	0.854929	0.860971	0.84431	0.868307	0.902759	0.926817	0.942645	0.953223	0.960513	0.965686	0.969436	0.972187	0.9742	0.975642	0.976615	0.977183	0.977373	0.97719	0.976612	0.975588	0.974033	0.971815	0.968729	0.964462	0.958517	0.950091	0.937821	0.919283	0.889962	0.841259	0.758145	0.626003	0.47034	0.45322	0.52831	0.538928	0.539414	0.642547	0.737851	0.803938	0.848162	0.878091	0.898827	0.913536	0.924168	0.93194	0.937623	0.941718	0.944546
0.805296	0.8549	0.861239	0.844616	0.868059	0.902529	0.926653	0.942533	0.953147	0.960462	0.965651	0.969415	0.972175	0.974197	0.975647	0.976629	0.977204	0.977404	0.977232	0.976667	0.975661	0.974129	0.971941	0.968897	0.96469	0.958834	0.950544	0.938493	0.920324	0.89166	0.844165	0.763145	0.633439	0.477305	0.448665	0.52667	0.539688	0.538304	0.636969	0.733697	0.801116	0.846256	0.876782	0.897908	0.912881	0.923698	0.931603	0.93739	0.941567	0.944464
0.805184	0.85487	0.861504	0.844924	0.867813	0.902299	0.926489	0.942421	0.953071	0.96041	0.965617	0.969393	0.972163	0.974194	0.975652	0.976641	0.977225	0.977435	0.977274	0.976722	0.975733	0.974223	0.972065	0.969063	0.964915	0.959146	0.95099	0.939152	0.921343	0.893317	0.846995	0.768021	0.64078	0.484428	0.444171	0.524848	0.5404	0.537557	0.631352	0.729469	0.798236	0.844312	0.875447	0.896973	0.912215	0.923219	0.931261	0.937151	0.941411	0.944378
0.805076	0.854837	0.861767	0.845235	0.867567	0.902069	0.926324	0.942309	0.952994	0.960358	0.965582	0.969371	0.972152	0.974191	0.975656	0.976654	0.977246	0.977465	0.977315	0.976777	0.975804	0.974316	0.972188	0.969227	0.965136	0.959453	0.951428	0.939798	0.92234	0.894935	0.849752	0.772775	0.648019	0.491688	0.439791	0.522841	0.541055	0.537095	0.625703	0.725165	0.795298	0.842328	0.874087	0.89602	0.911536	0.922731	0.930911	0.936906	0.94125	0.944289
0.804971	0.854802	0.862026	0.845549	0.867324	0.901839	0.92616	0.942197	0.952918	0.960306	0.965547	0.969349	0.97214	0.974187	0.975661	0.976666	0.977267	0.977494	0.977355	0.97683	0.975874	0.974409	0.97231	0.969388	0.965355	0.959756	0.951858	0.940433	0.923316	0.896514	0.852436	0.77741	0.655153	0.499065	0.435592	0.520649	0.541645	0.536867	0.620029	0.720786	0.792301	0.840305	0.8727	0.89505	0.910845	0.922234	0.930555	0.936656	0.941085	0.944194
0.804872	0.854764	0.862283	0.845864	0.867082	0.901608	0.925994	0.942084	0.952841	0.960253	0.965512	0.969326	0.972127	0.974184	0.975665	0.976678	0.977287	0.977524	0.977395	0.976883	0.975944	0.9745	0.97243	0.969548	0.965571	0.960054	0.952282	0.941055	0.924271	0.898056	0.855051	0.781927	0.662176	0.506541	0.431657	0.518269	0.54216	0.536837	0.614339	0.716333	0.789245	0.838242	0.871287	0.894062	0.910142	0.921729	0.930192	0.936401	0.940915	0.944096
0.804776	0.854725	0.862538	0.846183	0.866841	0.901378	0.925829	0.94197	0.952764	0.960201	0.965477	0.969304	0.972115	0.97418	0.975669	0.97669	0.977307	0.977553	0.977435	0.976936	0.976013	0.97459	0.972548	0.969705	0.965783	0.960347	0.952698	0.941666	0.925207	0.899561	0.857599	0.78633	0.669085	0.514099	0.428095	0.515701	0.542593	0.536975	0.608642	0.711804	0.786127	0.836137	0.869846	0.893056	0.909426	0.921214	0.929822	0.93614	0.94074	0.943993
0.804685	0.854684	0.862789	0.846503	0.866603	0.901147	0.925662	0.941857	0.952686	0.960148	0.965441	0.969281	0.972103	0.974176	0.975673	0.976702	0.977326	0.977581	0.977474	0.976988	0.976081	0.974679	0.972665	0.969861	0.965993	0.960636	0.953107	0.942266	0.926123	0.901031	0.86008	0.79062	0.675878	0.521724	0.425057	0.512946	0.542935	0.537258	0.602949	0.707201	0.782947	0.833989	0.868378	0.892031	0.908697	0.92069	0.929445	0.935874	0.940561	0.943887
0.804598	0.85464	0.863037	0.846825	0.866366	0.900916	0.925496	0.941743	0.952608	0.960095	0.965406	0.969258	0.97209	0.974172	0.975677	0.976713	0.977346	0.97761	0.977513	0.977039	0.976148	0.974767	0.972781	0.970014	0.9662	0.960921	0.95351	0.942855	0.92702	0.902468	0.862499	0.7948	0.68255	0.5294	0.422758	0.510005	0.543179	0.537664	0.597274	0.702524	0.779704	0.831799	0.866881	0.890987	0.907956	0.920156	0.929061	0.935602	0.940377	0.943775
0.804516	0.854595	0.863283	0.847149	0.866131	0.900685	0.925329	0.941629	0.95253	0.960041	0.96537	0.969236	0.972077	0.974168	0.975681	0.976724	0.977365	0.977638	0.977551	0.97709	0.976215	0.974854	0.972895	0.970166	0.966404	0.961202	0.953906	0.943433	0.927899	0.903871	0.864855	0.798872	0.6891	0.537113	0.421555	0.50688	0.543317	0.538176	0.59163	0.697775	0.776398	0.829564	0.865355	0.889924	0.9072	0.919613	0.92867	0.935324	0.940188	0.94366
0.804439	0.854548	0.863526	0.847474	0.865897	0.900454	0.925162	0.941514	0.952452	0.959988	0.965334	0.969212	0.972064	0.974164	0.975684	0.976735	0.977384	0.977665	0.977589	0.97714	0.976281	0.97494	0.973008	0.970316	0.966605	0.961478	0.954296	0.944001	0.92876	0.905241	0.867152	0.802838	0.695526	0.544851	0.422204	0.503574	0.543343	0.538776	0.586034	0.692953	0.773026	0.827285	0.8638	0.88884	0.906432	0.919061	0.928272	0.935041	0.939994	0.94354
0.804367	0.854498	0.863766	0.847801	0.865666	0.900223	0.924994	0.941399	0.952374	0.959934	0.965297	0.969189	0.972051	0.974159	0.975687	0.976746	0.977402	0.977693	0.977626	0.97719	0.976346	0.975025	0.973119	0.970463	0.966804	0.961751	0.954679	0.944558	0.929604	0.906581	0.86939	0.806702	0.701827	0.552601	0.424443	0.500093	0.543248	0.539449	0.580506	0.688061	0.769589	0.82496	0.862214	0.887737	0.905649	0.918498	0.927866	0.934751	0.939796	0.943416
0.8043	0.854447	0.864004	0.848129	0.865436	0.899992	0.924826	0.941284	0.952295	0.95988	0.965261	0.969166	0.972038	0.974154	0.97569	0.976756	0.977421	0.97772	0.977663	0.977239	0.97641	0.975109	0.97323	0.970609	0.967	0.962019	0.955056	0.945105	0.93043	0.90789	0.871573	0.810466	0.708002	0.560351	0.427636	0.496442	0.543028	0.54018	0.575069	0.6831	0.766086	0.822588	0.860597	0.886613	0.904852	0.917926	0.927453	0.934456	0.939593	0.943288
0.804237	0.854393	0.864239	0.848459	0.865208	0.89976	0.924658	0.941168	0.952216	0.959826	0.965225	0.969142	0.972024	0.974149	0.975693	0.976767	0.977439	0.977746	0.9777	0.977288	0.976474	0.975192	0.973339	0.970753	0.967193	0.962283	0.955427	0.945643	0.93124	0.90917	0.8737	0.814132	0.714049	0.56809	0.431532	0.492631	0.542675	0.540957	0.569753	0.678072	0.762515	0.820169	0.858949	0.885469	0.904042	0.917343	0.927032	0.934156	0.939385	0.943156
0.804181	0.854338	0.864471	0.848789	0.864982	0.899529	0.924489	0.941052	0.952136	0.959772	0.965188	0.969118	0.972011	0.974144	0.975696	0.976777	0.977457	0.977773	0.977736	0.977336	0.976537	0.975275	0.973446	0.970896	0.967384	0.962544	0.955792	0.946171	0.932035	0.910421	0.875774	0.817702	0.71997	0.575808	0.435986	0.488667	0.542184	0.541766	0.564596	0.672979	0.758876	0.817701	0.857269	0.884303	0.903216	0.91675	0.926604	0.933849	0.939172	0.943019
0.804129	0.854281	0.8647	0.849121	0.864758	0.899297	0.92432	0.940936	0.952057	0.959718	0.965151	0.969094	0.971997	0.974139	0.975698	0.976787	0.977474	0.977799	0.977772	0.977384	0.9766	0.975356	0.973553	0.971036	0.967572	0.962801	0.956152	0.94669	0.932813	0.911644	0.877797	0.82118	0.725762	0.583494	0.440901	0.484563	0.541548	0.542596	0.559654	0.667824	0.755169	0.815183	0.855556	0.883115	0.902376	0.916146	0.926168	0.933536	0.938954	0.942878
0.804084	0.854222	0.864927	0.849454	0.864537	0.899066	0.924151	0.940819	0.951977	0.959663	0.965114	0.96907	0.971983	0.974134	0.9757	0.976796	0.977492	0.977824	0.977807	0.977431	0.976661	0.975437	0.973658	0.971175	0.967758	0.963054	0.956506	0.947199	0.933576	0.91284	0.87977	0.824567	0.731428	0.59114	0.446206	0.480333	0.540763	0.543436	0.555017	0.66261	0.751392	0.812616	0.853809	0.881904	0.90152	0.915532	0.925724	0.933217	0.938731	0.942732
0.804044	0.854161	0.86515	0.849787	0.864317	0.898834	0.923981	0.940702	0.951897	0.959608	0.965077	0.969046	0.971969	0.974128	0.975702	0.976806	0.977509	0.97785	0.977843	0.977478	0.976722	0.975516	0.973762	0.971312	0.967941	0.963304	0.956854	0.9477	0.934324	0.91401	0.881695	0.827866	0.736967	0.598737	0.451847	0.475994	0.539823	0.544273	0.550869	0.65734	0.747545	0.809997	0.852028	0.880672	0.900649	0.914907	0.925272	0.932892	0.938503	0.942583
0.80401	0.854098	0.865371	0.850121	0.864099	0.898602	0.92381	0.940585	0.951816	0.959553	0.965039	0.969022	0.971955	0.974122	0.975704	0.976815	0.977525	0.977875	0.977877	0.977524	0.976783	0.975595	0.973865	0.971447	0.968122	0.96355	0.957196	0.948192	0.935058	0.915155	0.883573	0.831079	0.742381	0.606277	0.45778	0.471564	0.538724	0.545099	0.548069	0.652019	0.743628	0.807326	0.850212	0.879416	0.899763	0.914271	0.924812	0.932561	0.93827	0.942429
0.803981	0.854034	0.86559	0.850456	0.863884	0.898371	0.92364	0.940467	0.951736	0.959497	0.965002	0.968997	0.97194	0.974116	0.975706	0.976824	0.977542	0.9779	0.977911	0.977569	0.976843	0.975673	0.973966	0.971581	0.9683	0.963792	0.957534	0.948676	0.935777	0.916274	0.885404	0.834209	0.747669	0.613751	0.463968	0.467068	0.537461	0.545902	0.546475	0.64665	0.73964	0.804601	0.84836	0.878136	0.89886	0.913624	0.924344	0.932223	0.938032	0.94227
0.80396	0.853967	0.865806	0.850791	0.86367	0.898139	0.923469	0.940349	0.951655	0.959442	0.964964	0.968972	0.971926	0.97411	0.975707	0.976833	0.977558	0.977924	0.977945	0.977615	0.976902	0.97575	0.974067	0.971713	0.968477	0.964031	0.957866	0.949151	0.936483	0.917369	0.887192	0.837258	0.752835	0.621153	0.470379	0.462531	0.53603	0.546674	0.54538	0.641239	0.73558	0.801823	0.846472	0.876832	0.897941	0.912965	0.923867	0.931879	0.937789	0.942107
0.803944	0.853899	0.866019	0.851126	0.863459	0.897907	0.923298	0.94023	0.951574	0.959386	0.964926	0.968948	0.971911	0.974104	0.975709	0.976841	0.977574	0.977948	0.977979	0.977659	0.97696	0.975826	0.974166	0.971844	0.96865	0.964267	0.958193	0.949619	0.937175	0.918441	0.888937	0.840228	0.757878	0.628476	0.476987	0.457986	0.534428	0.547406	0.544635	0.635792	0.73145	0.798989	0.844547	0.875504	0.897006	0.912295	0.923382	0.931529	0.93754	0.94194
0.803935	0.853829	0.866229	0.851462	0.863251	0.897675	0.923126	0.940112	0.951492	0.95933	0.964888	0.968922	0.971896	0.974098	0.97571	0.97685	0.97759	0.977972	0.978012	0.977703	0.977018	0.975901	0.974264	0.971973	0.968822	0.964499	0.958515	0.950078	0.937855	0.91949	0.89064	0.843121	0.762801	0.635715	0.483766	0.45347	0.532652	0.548088	0.544164	0.630314	0.727247	0.7961	0.842584	0.87415	0.896053	0.911613	0.922889	0.931172	0.937287	0.941768
0.803933	0.853758	0.866437	0.851798	0.863044	0.897444	0.922954	0.939993	0.951411	0.959274	0.964849	0.968897	0.971881	0.974091	0.975711	0.976858	0.977606	0.977996	0.978045	0.977747	0.977075	0.975976	0.974361	0.9721	0.968991	0.964728	0.958832	0.95053	0.938521	0.920517	0.892302	0.84594	0.767605	0.642863	0.490695	0.449029	0.530699	0.548713	0.54392	0.624815	0.722973	0.793153	0.840583	0.872771	0.895083	0.910919	0.922386	0.930808	0.937028	0.941592
0.803937	0.853684	0.866642	0.852135	0.86284	0.897212	0.922782	0.939873	0.951329	0.959217	0.964811	0.968872	0.971866	0.974085	0.975712	0.976866	0.977621	0.978019	0.978077	0.97779	0.977132	0.976049	0.974457	0.972226	0.969159	0.964954	0.959145	0.950974	0.939175	0.921522	0.893925	0.848687	0.772292	0.649916	0.497754	0.444716	0.528566	0.549271	0.543868	0.619301	0.718628	0.790149	0.838542	0.871366	0.894096	0.910212	0.921875	0.930438	0.936764	0.941412
0.803949	0.853609	0.866844	0.852471	0.862639	0.89698	0.922609	0.939754	0.951246	0.959161	0.964772	0.968846	0.971851	0.974078	0.975712	0.976874	0.977636	0.978042	0.978109	0.977833	0.977188	0.976122	0.974552	0.972351	0.969324	0.965177	0.959452	0.95141	0.939817	0.922506	0.89551	0.851363	0.776865	0.656869	0.504924	0.440602	0.526254	0.549756	0.543981	0.613782	0.714211	0.787086	0.83646	0.869934	0.893091	0.909494	0.921355	0.930061	0.936494	0.941226
0.803968	0.853532	0.867044	0.852808	0.86244	0.896749	0.922436	0.939634	0.951164	0.959104	0.964733	0.968821	0.971836	0.974071	0.975713	0.976882	0.977651	0.978065	0.978141	0.977875	0.977243	0.976194	0.974646	0.972473	0.969487	0.965397	0.959755	0.95184	0.940446	0.92347	0.897058	0.853971	0.781324	0.663718	0.512187	0.436774	0.52376	0.550159	0.544236	0.608269	0.709724	0.783963	0.834338	0.868475	0.892067	0.908762	0.920826	0.929677	0.936219	0.941037
0.803994	0.853454	0.867241	0.853144	0.862243	0.896517	0.922262	0.939513	0.951081	0.959047	0.964694	0.968795	0.97182	0.974064	0.975713	0.976889	0.977666	0.978087	0.978172	0.977917	0.977298	0.976265	0.974739	0.972595	0.969648	0.965614	0.960054	0.952262	0.941065	0.924413	0.89857	0.856513	0.785672	0.670459	0.519529	0.43335	0.521085	0.550473	0.544613	0.602774	0.705167	0.78078	0.832174	0.866988	0.891025	0.908018	0.920288	0.929287	0.935939	0.940843
0.804028	0.853374	0.867436	0.85348	0.862049	0.896285	0.922089	0.939393	0.950998	0.95899	0.964655	0.968769	0.971804	0.974056	0.975713	0.976896	0.97768	0.97811	0.978203	0.977959	0.977352	0.976336	0.97483	0.972715	0.969807	0.965828	0.960348	0.952678	0.941672	0.925338	0.900047	0.85899	0.789912	0.67709	0.526935	0.430496	0.51823	0.550691	0.545095	0.597309	0.70054	0.777535	0.829967	0.865472	0.889964	0.90726	0.91974	0.928889	0.935653	0.940644
0.80407	0.853292	0.867628	0.853816	0.861858	0.896054	0.921914	0.939271	0.950915	0.958932	0.964616	0.968743	0.971788	0.974049	0.975713	0.976903	0.977694	0.978131	0.978234	0.978	0.977406	0.976406	0.974921	0.972834	0.969964	0.966039	0.960637	0.953086	0.942268	0.926243	0.901491	0.861405	0.794045	0.683608	0.534389	0.428466	0.515197	0.550807	0.545665	0.591892	0.695846	0.774229	0.827716	0.863928	0.888883	0.90649	0.919183	0.928484	0.935362	0.94044
0.80412	0.853209	0.867817	0.854152	0.861669	0.895822	0.92174	0.93915	0.950831	0.958875	0.964576	0.968717	0.971772	0.974041	0.975713	0.97691	0.977708	0.978153	0.978264	0.97804	0.977459	0.976475	0.975011	0.972951	0.970118	0.966247	0.960923	0.953488	0.942853	0.92713	0.902901	0.863759	0.798075	0.69001	0.54188	0.427741	0.511988	0.550813	0.546309	0.58654	0.691084	0.770859	0.825421	0.862354	0.887783	0.905705	0.918616	0.928072	0.935064	0.940232
0.804178	0.853124	0.868004	0.854487	0.861483	0.895591	0.921565	0.939028	0.950747	0.958817	0.964537	0.96869	0.971756	0.974034	0.975713	0.976917	0.977722	0.978174	0.978294	0.97808	0.977512	0.976543	0.9751	0.973067	0.970271	0.966452	0.961204	0.953884	0.943427	0.927999	0.904279	0.866055	0.802002	0.696294	0.549394	0.429025	0.508607	0.550703	0.547014	0.581276	0.686258	0.767425	0.823081	0.86075	0.886662	0.904907	0.918039	0.927653	0.934762	0.94002
0.804245	0.853038	0.868188	0.854822	0.8613	0.89536	0.92139	0.938906	0.950663	0.958759	0.964497	0.968664	0.97174	0.974026	0.975712	0.976923	0.977736	0.978196	0.978324	0.97812	0.977564	0.976611	0.975187	0.973181	0.970423	0.966655	0.961481	0.954273	0.943992	0.928851	0.905626	0.868293	0.80583	0.70246	0.55692	0.43152	0.505059	0.550472	0.547766	0.576128	0.681368	0.763927	0.820695	0.859115	0.885521	0.904095	0.917452	0.927226	0.934453	0.939802
0.804321	0.85295	0.86837	0.855157	0.86112	0.895129	0.921215	0.938784	0.950579	0.9587	0.964457	0.968637	0.971723	0.974018	0.975712	0.97693	0.977749	0.978216	0.978353	0.978159	0.977615	0.976677	0.975274	0.973294	0.970572	0.966855	0.961754	0.954656	0.944546	0.929686	0.906943	0.870475	0.80956	0.708506	0.564447	0.434827	0.501351	0.550112	0.548554	0.571131	0.676417	0.760364	0.818262	0.857449	0.884359	0.903269	0.916855	0.926792	0.934139	0.93958
0.804406	0.852861	0.868549	0.855491	0.860943	0.894898	0.921039	0.938661	0.950494	0.958642	0.964416	0.96861	0.971707	0.974009	0.975711	0.976936	0.977762	0.978237	0.978382	0.978198	0.977666	0.976744	0.97536	0.973406	0.970719	0.967052	0.962023	0.955032	0.945091	0.930504	0.908231	0.872604	0.813195	0.714431	0.571965	0.438755	0.497491	0.54962	0.549366	0.566337	0.671407	0.756735	0.815781	0.855751	0.883176	0.902427	0.916248	0.92635	0.933819	0.939353
0.804501	0.85277	0.868726	0.855825	0.860768	0.894667	0.920863	0.938538	0.950409	0.958583	0.964376	0.968583	0.97169	0.974001	0.97571	0.976942	0.977775	0.978257	0.978411	0.978237	0.977717	0.976809	0.975444	0.973517	0.970865	0.967246	0.962289	0.955403	0.945626	0.931306	0.90949	0.87468	0.816738	0.720235	0.579463	0.443185	0.49349	0.548989	0.550192	0.561829	0.666342	0.753039	0.813252	0.85402	0.881971	0.901571	0.91563	0.925901	0.933492	0.939121
0.804605	0.852677	0.8689	0.856158	0.860597	0.894436	0.920686	0.938415	0.950324	0.958524	0.964335	0.968556	0.971673	0.973993	0.975709	0.976947	0.977788	0.978277	0.978439	0.978275	0.977766	0.976874	0.975528	0.973626	0.971009	0.967438	0.96255	0.955768	0.946151	0.932092	0.910721	0.876705	0.820191	0.725917	0.586933	0.448035	0.489358	0.548214	0.551021	0.557777	0.661224	0.749277	0.810673	0.852256	0.880743	0.9007	0.915002	0.925443	0.93316	0.938885
0.80472	0.852583	0.869072	0.85649	0.860429	0.894205	0.92051	0.938291	0.950239	0.958465	0.964295	0.968528	0.971656	0.973984	0.975708	0.976953	0.9778	0.978297	0.978467	0.978312	0.977816	0.976938	0.975611	0.973734	0.971151	0.967628	0.962808	0.956127	0.946668	0.932863	0.911925	0.878681	0.823555	0.731479	0.594364	0.453245	0.48511	0.547291	0.551843	0.554981	0.656058	0.745447	0.808043	0.850458	0.879493	0.899814	0.914362	0.924978	0.932822	0.938643
0.804845	0.852488	0.869241	0.856821	0.860264	0.893975	0.920333	0.938167	0.950153	0.958406	0.964254	0.968501	0.971639	0.973975	0.975706	0.976958	0.977812	0.978317	0.978495	0.97835	0.977865	0.977001	0.975693	0.973841	0.971291	0.967815	0.963062	0.956481	0.947175	0.933619	0.913103	0.880609	0.826834	0.73692	0.60175	0.458766	0.480763	0.546215	0.552649	0.553402	0.650847	0.741549	0.805362	0.848625	0.87822	0.898911	0.913712	0.924504	0.932478	0.938397
0.804982	0.852392	0.869407	0.857152	0.860102	0.893745	0.920155	0.938043	0.950067	0.958346	0.964213	0.968473	0.971622	0.973966	0.975705	0.976964	0.977824	0.978336	0.978522	0.978386	0.977913	0.977064	0.975775	0.973946	0.971429	0.967999	0.963312	0.956829	0.947674	0.934361	0.914256	0.882491	0.830029	0.742241	0.609083	0.46456	0.476337	0.544982	0.553429	0.552309	0.645598	0.737584	0.802629	0.846757	0.876923	0.897993	0.913051	0.924023	0.932127	0.938145
0.80513	0.852294	0.869572	0.857482	0.859944	0.893515	0.919977	0.937918	0.949981	0.958286	0.964171	0.968446	0.971604	0.973957	0.975703	0.976969	0.977836	0.978355	0.978549	0.978423	0.977961	0.977126	0.975855	0.974051	0.971566	0.968182	0.963559	0.957172	0.948164	0.935088	0.915383	0.884327	0.833142	0.747442	0.616354	0.470594	0.471854	0.543588	0.554176	0.551556	0.640314	0.73355	0.799843	0.844852	0.875602	0.897058	0.912378	0.923533	0.93177	0.937889
0.805291	0.852194	0.869733	0.857811	0.859789	0.893285	0.919799	0.937793	0.949894	0.958226	0.96413	0.968418	0.971586	0.973948	0.975701	0.976974	0.977848	0.978374	0.978576	0.978459	0.978008	0.977187	0.975934	0.974154	0.971702	0.968361	0.963803	0.95751	0.948646	0.935802	0.916487	0.88612	0.836177	0.752526	0.623558	0.476838	0.467342	0.54203	0.55488	0.551069	0.635003	0.729448	0.797002	0.842911	0.874257	0.896107	0.911693	0.923035	0.931407	0.937627
0.805466	0.852093	0.869892	0.858139	0.859637	0.893055	0.919621	0.937668	0.949807	0.958166	0.964088	0.968389	0.971569	0.973939	0.975699	0.976978	0.977859	0.978392	0.978602	0.978495	0.978055	0.977248	0.976013	0.974256	0.971835	0.968539	0.964043	0.957842	0.94912	0.936502	0.917567	0.88787	0.839134	0.757492	0.630689	0.483268	0.462831	0.540305	0.555534	0.550803	0.629672	0.725278	0.794107	0.840932	0.872886	0.895139	0.910997	0.922528	0.931037	0.937361
0.80566	0.851991	0.870049	0.858467	0.859489	0.892826	0.919443	0.937542	0.94972	0.958106	0.964047	0.968361	0.971551	0.973929	0.975697	0.976983	0.977871	0.978411	0.978628	0.97853	0.978101	0.977308	0.976091	0.974357	0.971967	0.968714	0.96428	0.958169	0.949586	0.937189	0.918625	0.889578	0.842016	0.762343	0.637739	0.48986	0.458362	0.53841	0.55613	0.550724	0.624328	0.72104	0.791156	0.838915	0.87149	0.894153	0.910288	0.922012	0.930661	0.937089
0.805894	0.851888	0.870203	0.858793	0.859344	0.892597	0.919264	0.937416	0.949633	0.958045	0.964005	0.968333	0.971533	0.973919	0.975694	0.976987	0.977882	0.978429	0.978654	0.978565	0.978147	0.977367	0.976167	0.974456	0.972098	0.968887	0.964513	0.958492	0.950043	0.937863	0.91966	0.891247	0.844826	0.76708	0.644705	0.496596	0.453978	0.536342	0.55666	0.550808	0.61898	0.716734	0.788149	0.836859	0.870068	0.89315	0.909567	0.921488	0.930278	0.936812
0.806213	0.851783	0.870355	0.859118	0.859203	0.892368	0.919085	0.93729	0.949545	0.957984	0.963963	0.968304	0.971515	0.97391	0.975692	0.976991	0.977893	0.978446	0.97868	0.978599	0.978193	0.977426	0.976244	0.974555	0.972227	0.969058	0.964743	0.958809	0.950494	0.938524	0.920674	0.892877	0.847564	0.771704	0.651581	0.503454	0.449737	0.534102	0.557117	0.551031	0.613639	0.712361	0.785084	0.834763	0.868619	0.892129	0.908834	0.920955	0.929888	0.936529
0.806575	0.851677	0.870505	0.859442	0.859066	0.892139	0.918905	0.937163	0.949458	0.957923	0.96392	0.968276	0.971496	0.9739	0.975689	0.976995	0.977903	0.978464	0.978705	0.978634	0.978238	0.977485	0.976319	0.974653	0.972354	0.969226	0.96497	0.959122	0.950937	0.939173	0.921666	0.894468	0.850234	0.776218	0.658363	0.510419	0.44571	0.531687	0.557494	0.551375	0.608315	0.707921	0.781961	0.832626	0.867143	0.89109	0.908089	0.920412	0.929492	0.936242
0.806955	0.85157	0.870652	0.859765	0.858933	0.891911	0.918725	0.937036	0.949369	0.957862	0.963878	0.968247	0.971478	0.97389	0.975686	0.976999	0.977914	0.978481	0.97873	0.978668	0.978282	0.977542	0.976393	0.974749	0.97248	0.969393	0.965194	0.95943	0.951372	0.939811	0.922638	0.896023	0.852837	0.780623	0.665047	0.517474	0.441988	0.529097	0.557785	0.551824	0.603022	0.703416	0.778779	0.830448	0.86564	0.890032	0.90733	0.919861	0.929088	0.935949
0.807347	0.851462	0.870797	0.860087	0.858803	0.891683	0.918545	0.936909	0.949281	0.957801	0.963835	0.968218	0.971459	0.97388	0.975683	0.977003	0.977924	0.978498	0.978755	0.978701	0.978326	0.977599	0.976467	0.974844	0.972604	0.969557	0.965415	0.959733	0.951801	0.940437	0.92359	0.897542	0.855374	0.784921	0.67163	0.524604	0.4387	0.526333	0.557982	0.552362	0.597774	0.698846	0.775538	0.828228	0.864108	0.888955	0.906558	0.9193	0.928678	0.93565
0.80775	0.851352	0.870939	0.860408	0.858678	0.891455	0.918365	0.936781	0.949192	0.957739	0.963792	0.968189	0.971441	0.973869	0.97568	0.977007	0.977934	0.978515	0.978779	0.978734	0.97837	0.977656	0.97654	0.974939	0.972727	0.96972	0.965633	0.960032	0.952222	0.941051	0.924523	0.899027	0.857848	0.789114	0.678108	0.531795	0.436029	0.523396	0.558079	0.552975	0.592589	0.694213	0.772236	0.825964	0.862547	0.887859	0.905773	0.918729	0.928261	0.935346
0.808165	0.851242	0.871079	0.860728	0.858557	0.891227	0.918184	0.936653	0.949104	0.957677	0.96375	0.968159	0.971422	0.973859	0.975677	0.97701	0.977944	0.978532	0.978803	0.978767	0.978413	0.977712	0.976612	0.975032	0.972849	0.96988	0.965848	0.960327	0.952637	0.941654	0.925437	0.900478	0.860261	0.793204	0.684479	0.539034	0.434277	0.520288	0.558071	0.553651	0.587489	0.689518	0.768872	0.823657	0.860957	0.886742	0.904975	0.918149	0.927836	0.935037
0.808589	0.85113	0.871217	0.861046	0.858439	0.891	0.918003	0.936525	0.949014	0.957615	0.963706	0.96813	0.971403	0.973848	0.975674	0.977013	0.977954	0.978549	0.978827	0.978799	0.978455	0.977767	0.976683	0.975124	0.972969	0.970038	0.96606	0.960617	0.953045	0.942247	0.926332	0.901896	0.862614	0.797194	0.690741	0.546309	0.434149	0.517013	0.557951	0.554376	0.582497	0.684763	0.765447	0.821306	0.859337	0.885606	0.904162	0.917559	0.927404	0.934721
0.809022	0.851017	0.871352	0.861363	0.858326	0.890774	0.917822	0.936396	0.948925	0.957553	0.963663	0.9681	0.971384	0.973837	0.97567	0.977016	0.977963	0.978565	0.978851	0.978831	0.978498	0.977822	0.976754	0.975215	0.973088	0.970195	0.96627	0.960903	0.953446	0.942828	0.92721	0.903282	0.864909	0.801085	0.696891	0.553607	0.435806	0.513573	0.557713	0.55514	0.577649	0.67995	0.761959	0.818909	0.857687	0.884449	0.903335	0.916959	0.926965	0.934401
0.809463	0.850903	0.871485	0.861679	0.858218	0.890547	0.917641	0.936267	0.948835	0.95749	0.96362	0.968071	0.971364	0.973827	0.975666	0.977019	0.977972	0.978581	0.978874	0.978863	0.978539	0.977876	0.976824	0.975305	0.973205	0.970349	0.966476	0.961185	0.953841	0.9434	0.92807	0.904637	0.867147	0.804879	0.702929	0.560917	0.438458	0.509976	0.557353	0.555932	0.572992	0.675082	0.758409	0.816465	0.856005	0.883272	0.902494	0.916349	0.926518	0.934074
0.809913	0.850787	0.871616	0.861994	0.858114	0.890321	0.917459	0.936138	0.948745	0.957428	0.963576	0.968041	0.971345	0.973816	0.975662	0.977022	0.977981	0.978597	0.978897	0.978895	0.978581	0.977929	0.976893	0.975395	0.973321	0.970502	0.96668	0.961463	0.95423	0.943961	0.928913	0.905962	0.869331	0.808579	0.708853	0.56823	0.441819	0.506227	0.556865	0.556741	0.5686	0.670162	0.754794	0.813975	0.854291	0.882073	0.901639	0.915729	0.926064	0.933742
0.810371	0.850671	0.871744	0.862307	0.858014	0.890095	0.917277	0.936009	0.948655	0.957365	0.963532	0.968011	0.971325	0.973804	0.975658	0.977024	0.97799	0.978612	0.97892	0.978926	0.978622	0.977982	0.976961	0.975483	0.973436	0.970652	0.966881	0.961737	0.954612	0.944513	0.92974	0.907258	0.871462	0.812186	0.714663	0.575534	0.445738	0.502335	0.556243	0.557558	0.564624	0.665192	0.751116	0.811437	0.852545	0.880852	0.900768	0.915098	0.925602	0.933403
0.810835	0.850554	0.87187	0.862619	0.857919	0.88987	0.917095	0.935879	0.948565	0.957302	0.963488	0.967981	0.971306	0.973793	0.975654	0.977027	0.977999	0.978627	0.978943	0.978956	0.978662	0.978035	0.977029	0.97557	0.973549	0.970801	0.967079	0.962007	0.954989	0.945055	0.93055	0.908525	0.873541	0.815704	0.720357	0.582822	0.450114	0.498311	0.555484	0.558373	0.56178	0.660176	0.747373	0.80885	0.850766	0.879609	0.899883	0.914456	0.925132	0.933059
0.811307	0.850436	0.871994	0.862929	0.857829	0.889645	0.916913	0.935749	0.948474	0.957238	0.963444	0.96795	0.971286	0.973782	0.97565	0.977029	0.978008	0.978643	0.978965	0.978987	0.978702	0.978087	0.977096	0.975657	0.973661	0.970948	0.967275	0.962273	0.955359	0.945587	0.931344	0.909765	0.875569	0.819133	0.725936	0.590083	0.454879	0.494165	0.554583	0.559177	0.560195	0.655119	0.743566	0.806213	0.848953	0.878343	0.898982	0.913803	0.924655	0.932709
0.811786	0.850316	0.872116	0.863238	0.857744	0.889421	0.91673	0.935618	0.948383	0.957175	0.9634	0.96792	0.971266	0.97377	0.975646	0.977031	0.978016	0.978657	0.978987	0.979017	0.978742	0.978138	0.977162	0.975742	0.973772	0.971093	0.967468	0.962535	0.955724	0.946111	0.932124	0.910978	0.877549	0.822477	0.731399	0.59731	0.459978	0.489913	0.553535	0.559962	0.559093	0.650026	0.739693	0.803526	0.847105	0.877054	0.898065	0.91314	0.924169	0.932352
0.81227	0.850196	0.872235	0.863546	0.857664	0.889197	0.916547	0.935487	0.948292	0.957111	0.963355	0.967889	0.971246	0.973758	0.975641	0.977033	0.978024	0.978672	0.979009	0.979047	0.978781	0.978189	0.977228	0.975827	0.973881	0.971237	0.967659	0.962794	0.956084	0.946625	0.932888	0.912165	0.879482	0.825737	0.736747	0.604494	0.465368	0.485571	0.552337	0.56072	0.558323	0.6449	0.735756	0.800788	0.845223	0.875742	0.897132	0.912465	0.923675	0.93199
0.812761	0.850075	0.872352	0.863852	0.857589	0.888974	0.916364	0.935356	0.9482	0.957047	0.963311	0.967859	0.971226	0.973747	0.975637	0.977035	0.978033	0.978687	0.97903	0.979076	0.97882	0.97824	0.977292	0.97591	0.97399	0.971378	0.967847	0.963049	0.956437	0.94713	0.933638	0.913326	0.881368	0.828916	0.741981	0.611629	0.471015	0.481159	0.550984	0.561441	0.557814	0.63975	0.731753	0.797998	0.843304	0.874406	0.896183	0.911779	0.923173	0.931621
0.813258	0.849952	0.872467	0.864156	0.85752	0.888751	0.91618	0.935225	0.948108	0.956983	0.963266	0.967828	0.971205	0.973735	0.975632	0.977037	0.97804	0.978701	0.979051	0.979105	0.978859	0.97829	0.977357	0.975993	0.974097	0.971519	0.968033	0.9633	0.956785	0.947627	0.934373	0.914462	0.88321	0.832015	0.7471	0.618707	0.476889	0.476699	0.549474	0.56212	0.55752	0.63458	0.727686	0.795155	0.841349	0.873045	0.895217	0.911081	0.922662	0.931246
0.81376	0.849829	0.872579	0.86446	0.857456	0.888528	0.915997	0.935093	0.948016	0.956919	0.963221	0.967797	0.971185	0.973723	0.975627	0.977038	0.978048	0.978715	0.979072	0.979134	0.978897	0.978339	0.97742	0.976075	0.974203	0.971657	0.968217	0.963548	0.957128	0.948116	0.935095	0.915575	0.885008	0.835037	0.752106	0.625722	0.482963	0.472219	0.547804	0.562747	0.557412	0.629399	0.723554	0.792258	0.839357	0.871659	0.894235	0.910372	0.922143	0.930864
0.814267	0.849705	0.87269	0.864761	0.857397	0.888306	0.915813	0.934961	0.947924	0.956854	0.963176	0.967766	0.971164	0.97371	0.975622	0.977039	0.978056	0.978729	0.979093	0.979163	0.978934	0.978388	0.977483	0.976156	0.974307	0.971794	0.968398	0.963792	0.957466	0.948596	0.935802	0.916664	0.886764	0.837983	0.757	0.632669	0.489213	0.467752	0.545971	0.563317	0.557462	0.624216	0.719357	0.789307	0.837327	0.870248	0.893235	0.90965	0.921615	0.930476
0.814779	0.84958	0.872798	0.865061	0.857345	0.888084	0.915629	0.934829	0.947831	0.956789	0.96313	0.967734	0.971143	0.973698	0.975617	0.977041	0.978063	0.978743	0.979114	0.979191	0.978972	0.978436	0.977545	0.976236	0.974411	0.971929	0.968577	0.964033	0.957799	0.949069	0.936497	0.91773	0.888479	0.840856	0.761783	0.63954	0.495619	0.463333	0.543973	0.563821	0.557651	0.619039	0.715096	0.786301	0.835259	0.868811	0.892217	0.908916	0.921079	0.930081
0.815296	0.849455	0.872904	0.86536	0.857298	0.887863	0.915444	0.934696	0.947739	0.956724	0.963085	0.967703	0.971123	0.973686	0.975611	0.977042	0.97807	0.978756	0.979134	0.979219	0.979009	0.978484	0.977607	0.976315	0.974513	0.972062	0.968753	0.964271	0.958126	0.949533	0.937179	0.918774	0.890155	0.843657	0.766457	0.646333	0.502161	0.459012	0.541808	0.564254	0.55796	0.613879	0.710772	0.783239	0.833151	0.867347	0.891182	0.90817	0.920533	0.92968
0.815818	0.849328	0.873008	0.865657	0.857258	0.887643	0.91526	0.934563	0.947645	0.956659	0.963039	0.967671	0.971102	0.973673	0.975606	0.977043	0.978077	0.978769	0.979154	0.979246	0.979045	0.978532	0.977668	0.976393	0.974614	0.972194	0.968928	0.964506	0.958449	0.94999	0.937848	0.919796	0.891791	0.846389	0.771023	0.653041	0.508822	0.454843	0.539475	0.564609	0.558373	0.608749	0.706386	0.78012	0.831003	0.865856	0.890128	0.907411	0.919979	0.929272
0.816343	0.849201	0.873109	0.865952	0.857223	0.887423	0.915075	0.93443	0.947552	0.956594	0.962993	0.96764	0.97108	0.97366	0.9756	0.977043	0.978084	0.978783	0.979174	0.979274	0.979081	0.978579	0.977728	0.976471	0.974715	0.972325	0.9691	0.964737	0.958767	0.950439	0.938505	0.920798	0.89339	0.849053	0.775481	0.65966	0.515585	0.450901	0.536974	0.56488	0.558876	0.603663	0.701938	0.776943	0.828814	0.864338	0.889056	0.906639	0.919415	0.928857
0.816873	0.849072	0.873209	0.866246	0.857196	0.887204	0.91489	0.934296	0.947458	0.956528	0.962947	0.967608	0.971059	0.973648	0.975594	0.977044	0.978091	0.978795	0.979193	0.979301	0.979117	0.978625	0.977788	0.976548	0.974814	0.972453	0.96927	0.964965	0.95908	0.950881	0.93915	0.921779	0.894953	0.851652	0.779835	0.666188	0.522435	0.447283	0.534305	0.56506	0.559456	0.598636	0.69743	0.773709	0.826583	0.862792	0.887964	0.905854	0.918842	0.928435
0.817407	0.848943	0.873306	0.866538	0.857175	0.886985	0.914705	0.934162	0.947365	0.956463	0.962901	0.967576	0.971038	0.973635	0.975588	0.977044	0.978097	0.978808	0.979213	0.979328	0.979153	0.978671	0.977847	0.976623	0.974911	0.972581	0.969438	0.96519	0.959388	0.951315	0.939784	0.92274	0.89648	0.854186	0.784086	0.67262	0.529358	0.444126	0.531468	0.565143	0.5601	0.593689	0.692864	0.770416	0.82431	0.861217	0.886853	0.905056	0.918259	0.928006
0.817945	0.848814	0.873402	0.866828	0.857161	0.886767	0.91452	0.934028	0.94727	0.956397	0.962855	0.967543	0.971016	0.973622	0.975582	0.977045	0.978104	0.978821	0.979232	0.979354	0.979188	0.978717	0.977906	0.976699	0.975008	0.972707	0.969603	0.965412	0.959692	0.951743	0.940406	0.923681	0.897972	0.856659	0.788236	0.678953	0.53634	0.441635	0.528465	0.565125	0.560796	0.588846	0.68824	0.767064	0.821994	0.859613	0.885723	0.904244	0.917667	0.92757
0.818486	0.848683	0.873495	0.867117	0.857154	0.88655	0.914334	0.933894	0.947176	0.95633	0.962808	0.967511	0.970995	0.973608	0.975576	0.977045	0.97811	0.978833	0.979251	0.97938	0.979223	0.978762	0.977964	0.976773	0.975104	0.972831	0.969767	0.965631	0.959992	0.952164	0.941016	0.924604	0.899431	0.85907	0.792286	0.685185	0.54337	0.440176	0.525299	0.564999	0.561533	0.584137	0.683563	0.763652	0.819634	0.857978	0.884572	0.903418	0.917064	0.927127
0.81903	0.848552	0.873586	0.867404	0.857155	0.886333	0.914148	0.933759	0.947081	0.956264	0.962762	0.967479	0.970973	0.973595	0.97557	0.977045	0.978116	0.978845	0.979269	0.979406	0.979257	0.978806	0.978021	0.976847	0.975199	0.972954	0.969929	0.965847	0.960287	0.952578	0.941616	0.925508	0.900857	0.861423	0.796238	0.691314	0.550434	0.440607	0.521972	0.56476	0.562302	0.579606	0.678832	0.760179	0.817229	0.856314	0.883401	0.902578	0.916452	0.926676
0.819578	0.848421	0.873675	0.867689	0.857164	0.886117	0.913962	0.933624	0.946986	0.956197	0.962715	0.967446	0.970951	0.973582	0.975564	0.977045	0.978122	0.978857	0.979288	0.979432	0.979291	0.978851	0.978078	0.976919	0.975292	0.973076	0.970088	0.966061	0.960578	0.952985	0.942205	0.926394	0.902252	0.863719	0.800095	0.697338	0.557523	0.442491	0.51849	0.564403	0.563092	0.575319	0.674052	0.756646	0.814779	0.854619	0.88221	0.901724	0.91583	0.926218
0.820129	0.848288	0.873762	0.867973	0.857181	0.885902	0.913776	0.933488	0.946891	0.95613	0.962668	0.967413	0.970929	0.973568	0.975557	0.977045	0.978128	0.978869	0.979306	0.979457	0.979325	0.978894	0.978134	0.976991	0.975385	0.973196	0.970246	0.966271	0.960865	0.953386	0.942784	0.927263	0.903616	0.865959	0.803858	0.703254	0.564625	0.44523	0.514857	0.563923	0.563894	0.571407	0.669226	0.753051	0.812282	0.852892	0.880996	0.900855	0.915197	0.925752
0.820682	0.848155	0.873847	0.868255	0.857207	0.885687	0.91359	0.933353	0.946796	0.956063	0.962621	0.967381	0.970907	0.973554	0.975551	0.977044	0.978133	0.97888	0.979324	0.979482	0.979358	0.978938	0.97819	0.977063	0.975477	0.973315	0.970402	0.966479	0.961147	0.953781	0.943353	0.928114	0.90495	0.868145	0.80753	0.709063	0.571731	0.448602	0.511082	0.563316	0.564699	0.568469	0.664357	0.749395	0.809739	0.851132	0.879761	0.899971	0.914554	0.925278
0.821238	0.848022	0.87393	0.868535	0.857243	0.885473	0.913404	0.933217	0.9467	0.955996	0.962573	0.967348	0.970885	0.97354	0.975544	0.977044	0.978139	0.978892	0.979341	0.979507	0.979391	0.978981	0.978245	0.977133	0.975568	0.973432	0.970556	0.966684	0.961426	0.954169	0.943912	0.92895	0.906254	0.870278	0.811112	0.714763	0.578831	0.452481	0.507171	0.562576	0.565499	0.566859	0.659448	0.745676	0.807147	0.84934	0.878504	0.899072	0.9139	0.924797
0.821797	0.847887	0.87401	0.868814	0.857301	0.88526	0.913217	0.93308	0.946604	0.955929	0.962526	0.967314	0.970862	0.973526	0.975537	0.977043	0.978144	0.978903	0.979359	0.979532	0.979424	0.979023	0.9783	0.977203	0.975657	0.973548	0.970708	0.966886	0.961701	0.954551	0.944461	0.929768	0.90753	0.87236	0.814606	0.720353	0.585915	0.456783	0.503137	0.561701	0.566284	0.565736	0.654505	0.741896	0.804507	0.847515	0.877225	0.898158	0.913235	0.924308
0.822358	0.847753	0.874089	0.86909	0.857404	0.885047	0.91303	0.932944	0.946508	0.955861	0.962478	0.967281	0.97084	0.973512	0.97553	0.977042	0.978149	0.978914	0.979376	0.979556	0.979456	0.979065	0.978354	0.977272	0.975746	0.973663	0.970858	0.967086	0.961971	0.954928	0.945	0.930571	0.908779	0.874393	0.818015	0.725833	0.592977	0.461445	0.49899	0.560685	0.567048	0.564942	0.649533	0.738054	0.801818	0.845655	0.875922	0.897228	0.91256	0.923811
0.822922	0.847617	0.874166	0.869365	0.857523	0.884835	0.912843	0.932807	0.946411	0.955793	0.96243	0.967248	0.970817	0.973498	0.975523	0.977042	0.978154	0.978925	0.979393	0.97958	0.979488	0.979107	0.978407	0.977341	0.975834	0.973776	0.971006	0.967283	0.962238	0.955298	0.945531	0.931359	0.910001	0.876378	0.82134	0.731204	0.600007	0.466422	0.494744	0.559525	0.567783	0.564405	0.644537	0.73415	0.799078	0.843761	0.874596	0.896282	0.911873	0.923306
0.823487	0.847482	0.874241	0.869639	0.857652	0.884624	0.912656	0.93267	0.946314	0.955725	0.962383	0.967214	0.970794	0.973484	0.975515	0.977041	0.978159	0.978936	0.97941	0.979604	0.97952	0.979148	0.97846	0.977408	0.975921	0.973889	0.971153	0.967477	0.962501	0.955663	0.946052	0.932132	0.911197	0.878315	0.824583	0.736464	0.606999	0.471673	0.490417	0.558218	0.56848	0.56408	0.639523	0.730183	0.796288	0.841831	0.873246	0.895319	0.911174	0.922792
0.824055	0.847345	0.874314	0.86991	0.857788	0.884414	0.912469	0.932532	0.946217	0.955657	0.962334	0.96718	0.970771	0.973469	0.975508	0.977039	0.978164	0.978946	0.979427	0.979627	0.979551	0.979189	0.978512	0.977476	0.976007	0.974	0.971298	0.967669	0.962761	0.956022	0.946564	0.93289	0.912367	0.880207	0.827747	0.741615	0.613944	0.477168	0.486028	0.55676	0.569134	0.563937	0.634499	0.726155	0.793446	0.839865	0.871871	0.89434	0.910464	0.92227
0.824625	0.847209	0.874384	0.87018	0.857932	0.884205	0.912281	0.932395	0.94612	0.955588	0.962286	0.967147	0.970748	0.973455	0.975501	0.977038	0.978168	0.978956	0.979443	0.97965	0.979582	0.979229	0.978564	0.977542	0.976092	0.974109	0.971441	0.967859	0.963017	0.956376	0.947068	0.933633	0.913513	0.882055	0.830833	0.746656	0.620838	0.482878	0.481601	0.555148	0.569737	0.563951	0.629473	0.722065	0.790552	0.837862	0.870472	0.893345	0.909742	0.92174
0.825196	0.847071	0.874453	0.870448	0.858083	0.883996	0.912094	0.932256	0.946023	0.95552	0.962238	0.967113	0.970725	0.97344	0.975493	0.977037	0.978173	0.978967	0.97946	0.979673	0.979613	0.979269	0.978616	0.977608	0.976176	0.974218	0.971583	0.968046	0.963269	0.956724	0.947563	0.934363	0.914634	0.88386	0.833843	0.751589	0.627672	0.488779	0.47716	0.55338	0.570283	0.564103	0.624453	0.717915	0.787604	0.835822	0.869047	0.892331	0.909009	0.921201
0.825769	0.846934	0.87452	0.870714	0.85824	0.883789	0.911906	0.932118	0.945925	0.955451	0.962189	0.967078	0.970702	0.973425	0.975485	0.977035	0.978177	0.978977	0.979476	0.979696	0.979644	0.979309	0.978666	0.977673	0.976259	0.974325	0.971722	0.968231	0.963518	0.957067	0.94805	0.935079	0.915732	0.885623	0.83678	0.756415	0.634443	0.49485	0.47274	0.551454	0.570765	0.564374	0.61945	0.713704	0.784603	0.833744	0.867597	0.891301	0.908262	0.920653
0.826344	0.846796	0.874585	0.870978	0.858404	0.883582	0.911718	0.93198	0.945827	0.955382	0.96214	0.967044	0.970678	0.973411	0.975477	0.977033	0.978181	0.978986	0.979492	0.979719	0.979674	0.979348	0.978717	0.977737	0.976341	0.974431	0.97186	0.968413	0.963763	0.957405	0.948529	0.935782	0.916808	0.887345	0.839644	0.761134	0.641144	0.501069	0.468377	0.549368	0.571177	0.56475	0.614476	0.709434	0.781547	0.831627	0.86612	0.890252	0.907504	0.920096
0.82692	0.846657	0.874648	0.871241	0.858573	0.883376	0.91153	0.931841	0.945728	0.955312	0.962091	0.96701	0.970655	0.973396	0.975469	0.977032	0.978185	0.978996	0.979507	0.979741	0.979704	0.979387	0.978767	0.977801	0.976423	0.974536	0.971997	0.968593	0.964005	0.957738	0.949	0.936472	0.917861	0.889028	0.842439	0.765748	0.647771	0.50742	0.464119	0.54712	0.571513	0.565216	0.609543	0.705106	0.778436	0.82947	0.864616	0.889185	0.906733	0.91953
0.827497	0.846519	0.874709	0.871502	0.858747	0.883171	0.911342	0.931701	0.94563	0.955243	0.962042	0.966975	0.970631	0.97338	0.975461	0.97703	0.978189	0.979006	0.979523	0.979763	0.979733	0.979425	0.978816	0.977864	0.976504	0.97464	0.972132	0.968771	0.964244	0.958066	0.949463	0.937149	0.918892	0.890672	0.845166	0.770257	0.654319	0.513886	0.460023	0.54471	0.571767	0.56576	0.604667	0.700721	0.77527	0.827273	0.863085	0.8881	0.905949	0.918955
0.828075	0.84638	0.874768	0.871761	0.858927	0.882968	0.911154	0.931562	0.945531	0.955173	0.961993	0.966941	0.970607	0.973365	0.975453	0.977028	0.978192	0.979015	0.979538	0.979785	0.979762	0.979463	0.978865	0.977926	0.976583	0.974743	0.972265	0.968947	0.964479	0.958389	0.949919	0.937814	0.919903	0.892279	0.847826	0.774665	0.660783	0.52045	0.456165	0.542138	0.571933	0.56637	0.599866	0.69628	0.772047	0.825035	0.861526	0.886995	0.905151	0.91837
0.828655	0.846241	0.874826	0.872018	0.859112	0.882765	0.910966	0.931422	0.945432	0.955103	0.961943	0.966906	0.970583	0.97335	0.975445	0.977025	0.978196	0.979024	0.979553	0.979806	0.979791	0.979501	0.978913	0.977988	0.976662	0.974844	0.972397	0.96912	0.964712	0.958707	0.950367	0.938467	0.920893	0.893849	0.850421	0.778971	0.667162	0.5271	0.452646	0.539404	0.572007	0.567035	0.595162	0.691785	0.768767	0.822755	0.859939	0.885872	0.904341	0.917776
0.829236	0.846101	0.874881	0.872273	0.859302	0.882563	0.910778	0.931282	0.945333	0.955033	0.961893	0.966871	0.970559	0.973334	0.975436	0.977023	0.978199	0.979033	0.979568	0.979828	0.97982	0.979538	0.978961	0.978049	0.976741	0.974945	0.972527	0.969291	0.964941	0.959021	0.950808	0.939108	0.921863	0.895385	0.852953	0.783177	0.67345	0.53382	0.449613	0.536509	0.571982	0.567744	0.590583	0.687238	0.76543	0.820432	0.858322	0.884728	0.903517	0.917173
0.829817	0.845961	0.874935	0.872526	0.859495	0.882362	0.910589	0.931142	0.945233	0.954962	0.961844	0.966836	0.970535	0.973319	0.975428	0.977021	0.978202	0.979042	0.979583	0.979849	0.979848	0.979575	0.979009	0.97811	0.976818	0.975044	0.972656	0.96946	0.965167	0.95933	0.951242	0.939737	0.922813	0.896886	0.855425	0.787285	0.679645	0.5406	0.447296	0.533455	0.571854	0.568487	0.586169	0.682642	0.762035	0.818067	0.856676	0.883565	0.902679	0.916559
0.8304	0.845821	0.874986	0.872778	0.859693	0.882162	0.910401	0.931001	0.945133	0.954892	0.961794	0.9668	0.970511	0.973303	0.975419	0.977018	0.978205	0.979051	0.979597	0.979869	0.979876	0.979612	0.979056	0.97817	0.976895	0.975142	0.972783	0.969628	0.96539	0.959635	0.951669	0.940356	0.923745	0.898353	0.857836	0.791298	0.685745	0.547426	0.44616	0.530244	0.571617	0.569256	0.581979	0.677999	0.758582	0.815657	0.855	0.882381	0.901827	0.915936
0.830983	0.845681	0.875036	0.873028	0.859896	0.881963	0.910212	0.93086	0.945033	0.954821	0.961744	0.966765	0.970487	0.973287	0.97541	0.977015	0.978208	0.979059	0.979611	0.97989	0.979904	0.979648	0.979102	0.978229	0.97697	0.975239	0.972909	0.969793	0.96561	0.959935	0.952089	0.940963	0.924658	0.899788	0.86019	0.795215	0.691747	0.554287	0.447026	0.52688	0.571268	0.57004	0.578123	0.673312	0.75507	0.813203	0.853293	0.881176	0.90096	0.915302
0.831567	0.84554	0.875084	0.873276	0.860101	0.881765	0.910023	0.930719	0.944933	0.95475	0.961693	0.96673	0.970462	0.973271	0.975401	0.977012	0.978211	0.979067	0.979625	0.97991	0.979932	0.979684	0.979148	0.978288	0.977045	0.975336	0.973034	0.969956	0.965828	0.96023	0.952502	0.94156	0.925553	0.901192	0.862487	0.79904	0.69765	0.561173	0.449048	0.523368	0.5708	0.570832	0.575056	0.668584	0.7515	0.810704	0.851555	0.87995	0.900079	0.914658
0.832151	0.8454	0.87513	0.873522	0.860311	0.881568	0.909835	0.930578	0.944832	0.954679	0.961643	0.966694	0.970438	0.973255	0.975392	0.97701	0.978214	0.979076	0.979639	0.979931	0.979959	0.97972	0.979194	0.978346	0.97712	0.975431	0.973156	0.970117	0.966042	0.960522	0.952909	0.942146	0.926431	0.902564	0.864729	0.802775	0.703452	0.568074	0.451823	0.519713	0.570211	0.571623	0.573397	0.663819	0.74787	0.808158	0.849785	0.878702	0.899183	0.914004
0.832736	0.845259	0.875175	0.873766	0.860524	0.881372	0.909646	0.930436	0.944731	0.954608	0.961592	0.966658	0.970413	0.973239	0.975383	0.977006	0.978216	0.979084	0.979653	0.97995	0.979986	0.979755	0.979239	0.978404	0.977193	0.975525	0.973278	0.970276	0.966254	0.960809	0.95331	0.942722	0.927291	0.903907	0.866918	0.80642	0.709151	0.57498	0.455172	0.515923	0.569495	0.572406	0.572244	0.659022	0.744181	0.805565	0.847982	0.877433	0.898272	0.913339
0.833322	0.845119	0.875217	0.874008	0.86074	0.881178	0.909457	0.930294	0.94463	0.954536	0.961541	0.966622	0.970388	0.973223	0.975374	0.977003	0.978219	0.979092	0.979667	0.97997	0.980012	0.97979	0.979284	0.978461	0.977266	0.975618	0.973398	0.970433	0.966463	0.961093	0.953704	0.943288	0.928135	0.905221	0.869055	0.809978	0.714746	0.581882	0.458989	0.512006	0.568648	0.573172	0.57142	0.654197	0.740432	0.802925	0.846146	0.876141	0.897346	0.912663
0.833907	0.844978	0.875258	0.874249	0.860959	0.880985	0.909268	0.930152	0.944528	0.954464	0.96149	0.966586	0.970363	0.973206	0.975364	0.977	0.978221	0.979099	0.97968	0.97999	0.980039	0.979824	0.979328	0.978517	0.977338	0.97571	0.973517	0.970588	0.966669	0.961372	0.954092	0.943845	0.928963	0.906507	0.871142	0.81345	0.720237	0.588772	0.463199	0.507973	0.567668	0.573915	0.570849	0.64935	0.736625	0.800237	0.844277	0.874826	0.896404	0.911975
0.834493	0.844837	0.875297	0.874488	0.861181	0.880792	0.909079	0.93001	0.944427	0.954392	0.961439	0.96655	0.970338	0.97319	0.975355	0.976997	0.978223	0.979107	0.979693	0.980009	0.980065	0.979858	0.979372	0.978573	0.977409	0.975801	0.973635	0.970742	0.966872	0.961647	0.954474	0.944391	0.929774	0.907765	0.87318	0.81684	0.725624	0.595641	0.467749	0.503834	0.566549	0.574627	0.570489	0.644486	0.732758	0.797499	0.842373	0.873487	0.895445	0.911277
0.835079	0.844696	0.875335	0.874724	0.861406	0.880602	0.90889	0.929867	0.944325	0.95432	0.961388	0.966514	0.970313	0.973173	0.975345	0.976993	0.978225	0.979114	0.979706	0.980028	0.980091	0.979892	0.979416	0.978629	0.97748	0.975891	0.973751	0.970893	0.967073	0.961919	0.95485	0.944929	0.930571	0.908996	0.87517	0.820147	0.730905	0.602483	0.472594	0.499605	0.56529	0.575302	0.570308	0.639613	0.728832	0.794712	0.840434	0.872125	0.894471	0.910568
0.835666	0.844555	0.87537	0.874959	0.861634	0.880412	0.908701	0.929724	0.944223	0.954247	0.961336	0.966477	0.970287	0.973156	0.975335	0.976989	0.978227	0.979122	0.979719	0.980047	0.980116	0.979926	0.979459	0.978684	0.977549	0.97598	0.973866	0.971043	0.967271	0.962187	0.955221	0.945457	0.931352	0.910201	0.877113	0.823375	0.736082	0.609289	0.477701	0.495302	0.563886	0.575933	0.570283	0.634737	0.724848	0.791875	0.838459	0.870739	0.89348	0.909846
0.836252	0.844414	0.875404	0.875193	0.861864	0.880223	0.908512	0.929581	0.94412	0.954175	0.961285	0.966441	0.970262	0.973139	0.975326	0.976985	0.978229	0.979129	0.979732	0.980065	0.980142	0.979959	0.979501	0.978738	0.977619	0.976069	0.973979	0.971191	0.967467	0.962451	0.955586	0.945976	0.932118	0.911381	0.879011	0.826526	0.741154	0.616053	0.483039	0.490944	0.562335	0.576513	0.570395	0.629868	0.720805	0.788986	0.836448	0.869327	0.892472	0.909113
0.836839	0.844273	0.875436	0.875424	0.862096	0.880036	0.908322	0.929437	0.944018	0.954102	0.961233	0.966404	0.970236	0.973122	0.975316	0.976982	0.978231	0.979136	0.979744	0.980084	0.980167	0.979992	0.979544	0.978792	0.977687	0.976156	0.974092	0.971337	0.96766	0.962711	0.955945	0.946487	0.93287	0.912536	0.880866	0.8296	0.746121	0.622769	0.488584	0.486555	0.560635	0.577038	0.570626	0.625015	0.716706	0.786046	0.8344	0.867891	0.891447	0.908368
0.837425	0.844133	0.875466	0.875653	0.862331	0.87985	0.908133	0.929293	0.943915	0.954029	0.961181	0.966367	0.97021	0.973105	0.975306	0.976978	0.978232	0.979143	0.979757	0.980102	0.980192	0.980024	0.979585	0.978845	0.977755	0.976243	0.974203	0.971482	0.967851	0.962968	0.956299	0.946989	0.933608	0.913667	0.882677	0.832601	0.750985	0.629431	0.494312	0.482159	0.558782	0.5775	0.570962	0.620189	0.71255	0.783053	0.832315	0.866429	0.890404	0.907611
0.838011	0.843992	0.875495	0.875881	0.862567	0.879666	0.907944	0.929149	0.943812	0.953956	0.961129	0.96633	0.970185	0.973088	0.975295	0.976973	0.978233	0.979149	0.979769	0.98012	0.980216	0.980057	0.979627	0.978898	0.977822	0.976328	0.974313	0.971624	0.968039	0.963221	0.956647	0.947483	0.934333	0.914774	0.884448	0.835529	0.755746	0.636034	0.500203	0.47779	0.556777	0.577893	0.57139	0.615402	0.708338	0.780008	0.830191	0.864941	0.889344	0.906841
0.838597	0.843852	0.875522	0.876106	0.862806	0.879482	0.907755	0.929005	0.943708	0.953882	0.961077	0.966293	0.970159	0.973071	0.975285	0.976969	0.978235	0.979156	0.979781	0.980138	0.980241	0.980089	0.979668	0.97895	0.977888	0.976413	0.974421	0.971766	0.968225	0.963471	0.956991	0.947968	0.935044	0.915859	0.886177	0.838386	0.760404	0.642572	0.506238	0.473486	0.554616	0.578214	0.571897	0.610669	0.704072	0.776909	0.828028	0.863426	0.888265	0.906058
0.839183	0.843711	0.875547	0.87633	0.863047	0.879301	0.907566	0.92886	0.943604	0.953809	0.961024	0.966255	0.970133	0.973053	0.975275	0.976965	0.978236	0.979162	0.979792	0.980155	0.980265	0.98012	0.979709	0.979002	0.977954	0.976496	0.974529	0.971905	0.968409	0.963717	0.957329	0.948446	0.935742	0.916922	0.887868	0.841175	0.764961	0.64904	0.5124	0.469292	0.552299	0.578454	0.572471	0.606006	0.699754	0.773756	0.825825	0.861884	0.887167	0.905263
0.839768	0.843571	0.875571	0.876552	0.863289	0.87912	0.907377	0.928716	0.943501	0.953735	0.960972	0.966218	0.970106	0.973036	0.975264	0.97696	0.978237	0.979169	0.979804	0.980173	0.980288	0.980151	0.979749	0.979053	0.978019	0.976579	0.974635	0.972043	0.96859	0.96396	0.957662	0.948916	0.936427	0.917962	0.88952	0.843897	0.769418	0.655435	0.518673	0.465267	0.549826	0.578611	0.573103	0.601434	0.695384	0.770548	0.823583	0.860314	0.886051	0.904455
0.840353	0.843432	0.875593	0.876772	0.863533	0.878941	0.907187	0.928571	0.943396	0.953661	0.960919	0.966181	0.97008	0.973018	0.975254	0.976956	0.978238	0.979175	0.979816	0.98019	0.980312	0.980182	0.979789	0.979104	0.978083	0.976661	0.97474	0.972179	0.96877	0.9642	0.95799	0.949378	0.9371	0.918982	0.891136	0.846554	0.773776	0.661752	0.525043	0.461489	0.547196	0.578678	0.573781	0.596978	0.690965	0.767286	0.821299	0.858716	0.884916	0.903633
0.840938	0.843292	0.875613	0.87699	0.863779	0.878763	0.906998	0.928425	0.943292	0.953586	0.960866	0.966143	0.970054	0.973	0.975243	0.976951	0.978238	0.979181	0.979827	0.980207	0.980335	0.980213	0.979828	0.979154	0.978147	0.976743	0.974845	0.972314	0.968946	0.964436	0.958314	0.949833	0.937761	0.919982	0.892715	0.849147	0.778036	0.667987	0.531496	0.458063	0.544411	0.57865	0.574497	0.592674	0.686499	0.763968	0.818973	0.857089	0.883761	0.902797
0.841522	0.843153	0.875632	0.877207	0.864026	0.878587	0.906809	0.92828	0.943187	0.953512	0.960813	0.966105	0.970027	0.972983	0.975232	0.976946	0.978239	0.979186	0.979838	0.980224	0.980359	0.980244	0.979867	0.979204	0.97821	0.976823	0.974947	0.972447	0.969121	0.96467	0.958633	0.95028	0.93841	0.920961	0.894259	0.851679	0.782201	0.674138	0.53802	0.455145	0.54147	0.578523	0.575241	0.588573	0.681988	0.760594	0.816605	0.855433	0.882586	0.901948
0.842106	0.843014	0.875649	0.877421	0.864275	0.878413	0.90662	0.928134	0.943082	0.953437	0.960759	0.966067	0.97	0.972965	0.975221	0.976941	0.97824	0.979192	0.979849	0.98024	0.980381	0.980274	0.979906	0.979253	0.978273	0.976902	0.975049	0.972579	0.969294	0.9649	0.958947	0.95072	0.939048	0.921921	0.895769	0.85415	0.78627	0.680202	0.544601	0.452993	0.538378	0.578292	0.576005	0.584769	0.677436	0.757164	0.814193	0.853747	0.88139	0.901085
0.842689	0.842875	0.875664	0.877634	0.864524	0.87824	0.906431	0.927988	0.942977	0.953362	0.960706	0.966029	0.969974	0.972947	0.97521	0.976936	0.97824	0.979198	0.97986	0.980257	0.980404	0.980303	0.979944	0.979302	0.978335	0.976981	0.97515	0.972709	0.969464	0.965127	0.959256	0.951153	0.939674	0.922862	0.897245	0.856562	0.790247	0.686175	0.551229	0.452243	0.535135	0.577953	0.576781	0.581553	0.672845	0.753678	0.811738	0.85203	0.880174	0.900207
0.843272	0.842737	0.875678	0.877845	0.864775	0.878068	0.906242	0.927842	0.942872	0.953287	0.960652	0.965991	0.969947	0.972928	0.975199	0.976931	0.97824	0.979203	0.97987	0.980273	0.980426	0.980333	0.979982	0.97935	0.978396	0.977059	0.97525	0.972837	0.969633	0.965352	0.959561	0.95158	0.940289	0.923784	0.898689	0.858917	0.794132	0.692057	0.557893	0.45336	0.531747	0.577501	0.577561	0.579816	0.668219	0.750136	0.809239	0.850283	0.878937	0.899315
0.843853	0.842599	0.87569	0.878054	0.865028	0.877898	0.906053	0.927695	0.942766	0.953212	0.960599	0.965952	0.96992	0.97291	0.975188	0.976926	0.97824	0.979208	0.979881	0.980289	0.980449	0.980362	0.98002	0.979398	0.978457	0.977136	0.975348	0.972965	0.969799	0.965573	0.959862	0.951999	0.940893	0.924688	0.900102	0.861217	0.797927	0.697844	0.564583	0.455456	0.528217	0.576932	0.578336	0.578623	0.663562	0.746536	0.806694	0.848504	0.877678	0.898408
0.844435	0.842461	0.875701	0.878261	0.865281	0.87773	0.905864	0.927548	0.94266	0.953136	0.960545	0.965914	0.969893	0.972892	0.975176	0.97692	0.97824	0.979214	0.979891	0.980305	0.98047	0.980391	0.980057	0.979445	0.978517	0.977213	0.975446	0.97309	0.969963	0.965791	0.960159	0.952412	0.941487	0.925575	0.901484	0.863462	0.801634	0.703535	0.571289	0.458231	0.524551	0.576242	0.579101	0.577761	0.65888	0.74288	0.804103	0.846693	0.876397	0.897486
0.845015	0.842324	0.87571	0.878466	0.865535	0.877563	0.905676	0.927402	0.942554	0.953061	0.960491	0.965875	0.969865	0.972873	0.975165	0.976915	0.97824	0.979219	0.979901	0.980321	0.980492	0.98042	0.980094	0.979492	0.978577	0.977288	0.975542	0.973215	0.970126	0.966007	0.960451	0.952819	0.942071	0.926445	0.902837	0.865655	0.805254	0.709129	0.578002	0.461533	0.520758	0.575428	0.579848	0.577153	0.654175	0.739167	0.801466	0.844849	0.875094	0.896548
0.845595	0.842187	0.875717	0.87867	0.86579	0.877398	0.905487	0.927254	0.942447	0.952985	0.960436	0.965836	0.969838	0.972855	0.975153	0.976909	0.97824	0.979224	0.979912	0.980336	0.980514	0.980448	0.980131	0.979539	0.978636	0.977363	0.975638	0.973338	0.970286	0.966219	0.960739	0.953219	0.942644	0.927297	0.90416	0.867796	0.80879	0.714625	0.584714	0.46527	0.516844	0.574485	0.58057	0.576754	0.649456	0.735398	0.798782	0.842972	0.873768	0.895595
0.846173	0.842051	0.875723	0.878871	0.866046	0.877235	0.905298	0.927107	0.942341	0.952909	0.960382	0.965798	0.96981	0.972836	0.975142	0.976904	0.97824	0.979228	0.979921	0.980351	0.980535	0.980476	0.980167	0.979585	0.978694	0.977437	0.975732	0.973459	0.970444	0.966429	0.961023	0.953613	0.943208	0.928134	0.905455	0.869888	0.812242	0.720022	0.591415	0.469377	0.512821	0.57341	0.581261	0.576532	0.644727	0.731573	0.79605	0.84106	0.872419	0.894626
0.846751	0.841916	0.875728	0.879071	0.866303	0.877074	0.90511	0.926959	0.942234	0.952832	0.960327	0.965758	0.969783	0.972817	0.97513	0.976898	0.978239	0.979233	0.979931	0.980366	0.980556	0.980504	0.980203	0.979631	0.978752	0.97751	0.975826	0.973579	0.970601	0.966637	0.961303	0.954001	0.943762	0.928955	0.906723	0.871931	0.815613	0.725319	0.5981	0.473804	0.508701	0.572201	0.581915	0.576466	0.639997	0.727692	0.793269	0.839114	0.871046	0.893641
0.847328	0.841781	0.875731	0.879269	0.86656	0.876914	0.904921	0.926811	0.942127	0.952756	0.960273	0.965719	0.969755	0.972798	0.975118	0.976892	0.978239	0.979237	0.979941	0.980381	0.980577	0.980532	0.980238	0.979676	0.978809	0.977583	0.975918	0.973698	0.970756	0.966841	0.961579	0.954383	0.944306	0.92976	0.907964	0.873927	0.818905	0.730516	0.604759	0.478512	0.504496	0.570853	0.582525	0.576536	0.635272	0.723755	0.790439	0.837133	0.869649	0.892639
0.847904	0.841646	0.875732	0.879465	0.866818	0.876756	0.904733	0.926663	0.942019	0.952679	0.960218	0.96568	0.969727	0.972779	0.975106	0.976886	0.978238	0.979242	0.97995	0.980396	0.980597	0.980559	0.980274	0.979721	0.978866	0.977655	0.97601	0.973816	0.970909	0.967043	0.961852	0.954759	0.944842	0.93055	0.909178	0.875876	0.822119	0.735612	0.611388	0.48347	0.500224	0.569365	0.583085	0.576725	0.630563	0.719764	0.78756	0.835117	0.868228	0.89162
0.84848	0.841513	0.875732	0.87966	0.867076	0.8766	0.904545	0.926515	0.941912	0.952602	0.960163	0.965641	0.969699	0.97276	0.975094	0.97688	0.978237	0.979246	0.979959	0.980411	0.980618	0.980586	0.980308	0.979765	0.978922	0.977726	0.9761	0.973932	0.97106	0.967243	0.96212	0.95513	0.945368	0.931325	0.910368	0.877782	0.825258	0.740609	0.617978	0.48865	0.495904	0.567734	0.58359	0.57702	0.625879	0.71572	0.78463	0.833063	0.866781	0.890584
0.849054	0.84138	0.875731	0.879852	0.867335	0.876446	0.904357	0.926366	0.941804	0.952525	0.960107	0.965601	0.969671	0.972741	0.975082	0.976874	0.978236	0.97925	0.979969	0.980425	0.980638	0.980613	0.980343	0.979809	0.978978	0.977797	0.97619	0.974047	0.971209	0.96744	0.962385	0.955494	0.945886	0.932085	0.911533	0.879643	0.828321	0.745506	0.624524	0.494028	0.491557	0.565957	0.584035	0.577407	0.621231	0.711622	0.78165	0.830973	0.865309	0.88953
0.849627	0.841247	0.875728	0.880043	0.867595	0.876293	0.904169	0.926218	0.941696	0.952448	0.960052	0.965561	0.969643	0.972721	0.975069	0.976867	0.978235	0.979254	0.979978	0.980439	0.980658	0.980639	0.980377	0.979853	0.979033	0.977866	0.976278	0.974161	0.971357	0.967634	0.962646	0.955854	0.946395	0.932832	0.912673	0.881462	0.831313	0.750303	0.63102	0.499583	0.487211	0.564033	0.584413	0.577874	0.616634	0.707473	0.778618	0.828845	0.863811	0.888459
0.850199	0.841115	0.875723	0.880232	0.867855	0.876143	0.903981	0.926069	0.941587	0.95237	0.959996	0.965521	0.969615	0.972702	0.975057	0.976861	0.978234	0.979258	0.979986	0.980453	0.980678	0.980666	0.980411	0.979896	0.979087	0.977935	0.976366	0.974273	0.971502	0.967826	0.962904	0.956208	0.946896	0.933565	0.913791	0.88324	0.834233	0.755001	0.637461	0.505295	0.482896	0.56196	0.58472	0.578411	0.612102	0.703273	0.775534	0.826678	0.862287	0.887369
0.850769	0.840984	0.875717	0.880419	0.868115	0.875994	0.903793	0.92592	0.941479	0.952292	0.959941	0.965481	0.969586	0.972682	0.975044	0.976854	0.978233	0.979262	0.979995	0.980467	0.980697	0.980692	0.980445	0.979939	0.979141	0.978004	0.976453	0.974385	0.971647	0.968016	0.963158	0.956557	0.947388	0.934285	0.914885	0.884978	0.837085	0.759602	0.643842	0.511148	0.47865	0.559737	0.58495	0.579007	0.607655	0.699025	0.772399	0.824473	0.860735	0.886262
0.851339	0.840854	0.87571	0.880604	0.868375	0.875848	0.903606	0.92577	0.94137	0.952214	0.959885	0.965441	0.969558	0.972663	0.975032	0.976848	0.978232	0.979265	0.980004	0.980481	0.980717	0.980717	0.980478	0.979981	0.979195	0.978071	0.976539	0.974495	0.971789	0.968203	0.963409	0.9569	0.947872	0.934991	0.915958	0.886677	0.839869	0.764105	0.650159	0.517124	0.47452	0.557364	0.5851	0.579653	0.603315	0.69473	0.76921	0.822228	0.859157	0.885135
0.851908	0.840725	0.875701	0.880787	0.868636	0.875703	0.903418	0.925621	0.941261	0.952136	0.959829	0.965401	0.969529	0.972643	0.975019	0.976841	0.97823	0.979269	0.980012	0.980494	0.980736	0.980743	0.980511	0.980023	0.979248	0.978138	0.976624	0.974603	0.97193	0.968388	0.963656	0.957239	0.948349	0.935685	0.917008	0.888338	0.842588	0.768511	0.656407	0.523208	0.470565	0.554839	0.585163	0.580339	0.599114	0.69039	0.765968	0.819942	0.85755	0.883989
0.852475	0.840596	0.875691	0.880969	0.868897	0.875561	0.903231	0.925471	0.941151	0.952058	0.959772	0.965361	0.969501	0.972623	0.975006	0.976834	0.978228	0.979272	0.98002	0.980508	0.980755	0.980768	0.980544	0.980064	0.979301	0.978205	0.976708	0.974711	0.972069	0.968571	0.9639	0.957572	0.948818	0.936366	0.918038	0.889962	0.845242	0.772822	0.662582	0.529388	0.466862	0.552164	0.585135	0.581057	0.595097	0.686008	0.762673	0.817616	0.855914	0.882823
0.853041	0.840469	0.875679	0.881149	0.869158	0.875421	0.903044	0.925321	0.941042	0.951979	0.959716	0.96532	0.969472	0.972603	0.974994	0.976827	0.978227	0.979275	0.980028	0.980521	0.980773	0.980793	0.980576	0.980106	0.979353	0.978271	0.976792	0.974818	0.972207	0.968751	0.964141	0.957901	0.949279	0.937035	0.919047	0.89155	0.847834	0.777039	0.668681	0.535649	0.463521	0.549339	0.585013	0.581799	0.591342	0.681586	0.759324	0.815247	0.85425	0.881638
0.853606	0.840342	0.875666	0.881327	0.869419	0.875283	0.902857	0.925171	0.940932	0.9519	0.959659	0.96528	0.969443	0.972583	0.974981	0.97682	0.978225	0.979279	0.980036	0.980534	0.980792	0.980818	0.980608	0.980146	0.979404	0.978336	0.976874	0.974923	0.972343	0.968929	0.964378	0.958225	0.949733	0.937692	0.920036	0.893104	0.850365	0.781164	0.6747	0.54198	0.460707	0.546366	0.58479	0.582556	0.588042	0.677128	0.755921	0.812837	0.852556	0.880432
0.854169	0.840216	0.875652	0.881503	0.86968	0.875147	0.902671	0.92502	0.940822	0.951821	0.959603	0.965239	0.969414	0.972563	0.974967	0.976813	0.978223	0.979282	0.980044	0.980547	0.98081	0.980842	0.98064	0.980187	0.979455	0.9784	0.976956	0.975027	0.972477	0.969105	0.964613	0.958544	0.950179	0.938337	0.921005	0.894623	0.852836	0.785196	0.680637	0.548368	0.458709	0.543246	0.584464	0.583321	0.586123	0.672636	0.752464	0.810384	0.850832	0.879206
0.854732	0.840091	0.875636	0.881677	0.869941	0.875013	0.902484	0.92487	0.940712	0.951742	0.959546	0.965198	0.969384	0.972542	0.974954	0.976806	0.978221	0.979284	0.980052	0.98056	0.980828	0.980867	0.980671	0.980227	0.979506	0.978464	0.977037	0.97513	0.97261	0.969279	0.964844	0.958859	0.950619	0.938971	0.921955	0.896109	0.85525	0.789139	0.68649	0.554804	0.45832	0.539983	0.58403	0.584087	0.584879	0.668115	0.748953	0.807887	0.849077	0.877959
0.855292	0.839967	0.875619	0.88185	0.870202	0.874882	0.902298	0.924719	0.940601	0.951663	0.959489	0.965157	0.969355	0.972522	0.974941	0.976798	0.978219	0.979287	0.980059	0.980572	0.980846	0.980891	0.980702	0.980266	0.979556	0.978527	0.977117	0.975232	0.972742	0.969451	0.965072	0.959169	0.951051	0.939594	0.922887	0.897563	0.857608	0.792993	0.692255	0.561277	0.459582	0.53658	0.583484	0.584846	0.583974	0.663569	0.745388	0.805346	0.847291	0.87669
0.855852	0.839845	0.8756	0.882021	0.870463	0.874753	0.902112	0.924568	0.94049	0.951583	0.959432	0.965116	0.969326	0.972502	0.974928	0.976791	0.978217	0.97929	0.980067	0.980585	0.980864	0.980915	0.980733	0.980306	0.979606	0.97859	0.977196	0.975333	0.972872	0.96962	0.965298	0.959475	0.951477	0.940206	0.923801	0.898985	0.85991	0.796759	0.697932	0.567776	0.461709	0.533043	0.582823	0.585593	0.583323	0.659003	0.741769	0.80276	0.845474	0.8754
0.85641	0.839723	0.87558	0.88219	0.870723	0.874626	0.901926	0.924417	0.940379	0.951503	0.959374	0.965074	0.969296	0.972481	0.974914	0.976783	0.978214	0.979292	0.980074	0.980597	0.980882	0.980938	0.980764	0.980345	0.979655	0.978652	0.977274	0.975433	0.973	0.969788	0.96552	0.959776	0.951896	0.940808	0.924697	0.900377	0.862159	0.800441	0.703517	0.574294	0.464455	0.529377	0.582042	0.586321	0.582881	0.654423	0.738095	0.800129	0.843624	0.874087
0.856967	0.839602	0.875559	0.882357	0.870984	0.874502	0.901741	0.924265	0.940268	0.951423	0.959317	0.965033	0.969266	0.97246	0.974901	0.976776	0.978212	0.979295	0.980081	0.980609	0.980899	0.980962	0.980794	0.980383	0.979703	0.978713	0.977352	0.975532	0.973127	0.969954	0.96574	0.960073	0.952309	0.941399	0.925576	0.901739	0.864356	0.804038	0.709011	0.58082	0.467691	0.525589	0.581139	0.587024	0.582617	0.649833	0.734368	0.797452	0.841741	0.872752
0.857522	0.839483	0.875536	0.882523	0.871244	0.87438	0.901555	0.924114	0.940157	0.951343	0.959259	0.964991	0.969237	0.97244	0.974887	0.976768	0.978209	0.979297	0.980088	0.980621	0.980916	0.980985	0.980824	0.980421	0.979752	0.978774	0.977429	0.97563	0.973253	0.970117	0.965956	0.960366	0.952715	0.94198	0.926438	0.903072	0.866503	0.807552	0.714411	0.587347	0.471335	0.521688	0.58011	0.587694	0.582507	0.645242	0.730588	0.794728	0.839824	0.871393
0.858076	0.839365	0.875513	0.882687	0.871504	0.874261	0.90137	0.923962	0.940045	0.951263	0.959201	0.96495	0.969207	0.972419	0.974873	0.97676	0.978207	0.979299	0.980095	0.980633	0.980933	0.981008	0.980854	0.980459	0.979799	0.978834	0.977505	0.975727	0.973377	0.970279	0.96617	0.960655	0.953115	0.942551	0.927283	0.904377	0.8686	0.810986	0.719717	0.593868	0.475328	0.517684	0.578952	0.588328	0.582532	0.640656	0.726755	0.791957	0.837874	0.870011
0.858628	0.839248	0.875487	0.882849	0.871764	0.874144	0.901186	0.92381	0.939933	0.951182	0.959143	0.964908	0.969177	0.972398	0.974859	0.976752	0.978204	0.979301	0.980102	0.980644	0.98095	0.98103	0.980883	0.980497	0.979847	0.978894	0.97758	0.975823	0.9735	0.970439	0.966381	0.96094	0.953509	0.943113	0.928113	0.905655	0.870649	0.81434	0.724928	0.600374	0.479626	0.513589	0.577662	0.588918	0.582678	0.636083	0.72287	0.789138	0.835888	0.868605
0.859179	0.839132	0.875461	0.883009	0.872023	0.87403	0.901001	0.923658	0.939821	0.951101	0.959085	0.964866	0.969147	0.972377	0.974845	0.976744	0.978201	0.979303	0.980109	0.980656	0.980967	0.981053	0.980912	0.980534	0.979894	0.978953	0.977655	0.975917	0.973622	0.970596	0.96659	0.961221	0.953897	0.943665	0.928927	0.906906	0.872651	0.817618	0.730044	0.606858	0.484193	0.509415	0.576238	0.58946	0.582929	0.631535	0.718934	0.786271	0.833868	0.867175
0.859728	0.839017	0.875433	0.883168	0.872282	0.873918	0.900817	0.923506	0.939708	0.95102	0.959027	0.964824	0.969116	0.972355	0.974831	0.976736	0.978198	0.979305	0.980115	0.980667	0.980983	0.981075	0.980941	0.980571	0.97994	0.979012	0.977729	0.976011	0.973742	0.970752	0.966796	0.961497	0.954279	0.944207	0.929726	0.908131	0.874608	0.820819	0.735064	0.613315	0.488999	0.50518	0.574676	0.589948	0.583274	0.62702	0.714947	0.783355	0.831811	0.86572
0.860276	0.838904	0.875404	0.883325	0.872541	0.873809	0.900633	0.923353	0.939596	0.950939	0.958968	0.964781	0.969086	0.972334	0.974817	0.976728	0.978195	0.979307	0.980122	0.980678	0.981	0.981097	0.98097	0.980607	0.979986	0.97907	0.977802	0.976104	0.973861	0.970907	0.966999	0.961771	0.954655	0.944741	0.93051	0.90933	0.87652	0.823946	0.739989	0.619737	0.49402	0.500902	0.572976	0.590378	0.583701	0.622552	0.710911	0.78039	0.829718	0.86424
0.860822	0.838792	0.875374	0.88348	0.872799	0.873703	0.90045	0.923201	0.939483	0.950858	0.958909	0.964739	0.969056	0.972313	0.974803	0.976719	0.978192	0.979309	0.980128	0.980689	0.981016	0.981119	0.980998	0.980643	0.980032	0.979127	0.977875	0.976196	0.973978	0.971059	0.967199	0.96204	0.955025	0.945266	0.931279	0.910505	0.878389	0.827	0.744818	0.626119	0.499231	0.496603	0.571134	0.590743	0.584199	0.618146	0.706828	0.777375	0.827588	0.862734
0.861367	0.838682	0.875343	0.883634	0.873057	0.8736	0.900266	0.923048	0.93937	0.950776	0.958851	0.964696	0.969025	0.972291	0.974788	0.976711	0.978189	0.97931	0.980134	0.9807	0.981032	0.98114	0.981026	0.980679	0.980077	0.979184	0.977946	0.976287	0.974094	0.97121	0.967397	0.962306	0.95539	0.945782	0.932035	0.911656	0.880216	0.829983	0.749551	0.632456	0.504613	0.492309	0.569149	0.591039	0.584758	0.613817	0.702698	0.77431	0.825421	0.861201
0.86191	0.838573	0.87531	0.883785	0.873314	0.873499	0.900083	0.922895	0.939256	0.950694	0.958792	0.964654	0.968994	0.972269	0.974774	0.976702	0.978185	0.979311	0.98014	0.980711	0.981047	0.981162	0.981054	0.980715	0.980122	0.97924	0.978017	0.976377	0.97421	0.971358	0.967593	0.962568	0.95575	0.946289	0.932776	0.912783	0.882003	0.832897	0.75419	0.638742	0.510149	0.48805	0.567021	0.591262	0.585369	0.609587	0.698523	0.771194	0.823215	0.859642
0.862452	0.838465	0.875276	0.883935	0.873571	0.873401	0.899901	0.922742	0.939143	0.950612	0.958732	0.964611	0.968964	0.972248	0.974759	0.976694	0.978182	0.979313	0.980146	0.980721	0.981063	0.981183	0.981082	0.98075	0.980166	0.979296	0.978088	0.976466	0.974323	0.971506	0.967786	0.962826	0.956104	0.946789	0.933505	0.913887	0.883749	0.835744	0.758735	0.644973	0.515821	0.483864	0.564747	0.591407	0.586024	0.605485	0.694306	0.768028	0.82097	0.858056
0.862992	0.838359	0.875241	0.884084	0.873827	0.873307	0.899718	0.922589	0.939029	0.95053	0.958673	0.964568	0.968933	0.972226	0.974745	0.976685	0.978178	0.979314	0.980152	0.980732	0.981078	0.981204	0.981109	0.980785	0.98021	0.979351	0.978157	0.976554	0.974436	0.971651	0.967977	0.963082	0.956453	0.94728	0.93422	0.91497	0.885457	0.838524	0.763186	0.651143	0.521614	0.479797	0.562328	0.591469	0.586713	0.601548	0.690048	0.76481	0.818685	0.856442
0.86353	0.838255	0.875204	0.88423	0.874082	0.873215	0.899536	0.922436	0.938915	0.950448	0.958614	0.964525	0.968902	0.972204	0.97473	0.976676	0.978175	0.979315	0.980157	0.980742	0.981094	0.981225	0.981136	0.980819	0.980254	0.979406	0.978226	0.976641	0.974547	0.971795	0.968166	0.963333	0.956797	0.947763	0.934922	0.91603	0.887127	0.841239	0.767544	0.65725	0.527513	0.475907	0.559764	0.591444	0.587429	0.597842	0.685753	0.761541	0.81636	0.8548
0.864067	0.838152	0.875167	0.884375	0.874337	0.873126	0.899355	0.922282	0.938801	0.950365	0.958554	0.964482	0.968871	0.972182	0.974715	0.976667	0.978171	0.979316	0.980163	0.980752	0.981109	0.981245	0.981163	0.980854	0.980297	0.979461	0.978295	0.976728	0.974657	0.971937	0.968352	0.963582	0.957136	0.948239	0.935611	0.91707	0.88876	0.843892	0.77181	0.663289	0.533506	0.472274	0.557054	0.591328	0.588165	0.594507	0.681422	0.75822	0.813995	0.853129
0.864602	0.838051	0.875128	0.884519	0.874592	0.873041	0.899174	0.922129	0.938686	0.950282	0.958494	0.964439	0.968839	0.97216	0.9747	0.976658	0.978167	0.979317	0.980168	0.980762	0.981124	0.981265	0.98119	0.980887	0.98034	0.979514	0.978362	0.976813	0.974766	0.972077	0.968536	0.963827	0.95747	0.948706	0.936288	0.918088	0.890358	0.846483	0.775986	0.669256	0.53958	0.46901	0.554201	0.591116	0.588913	0.592327	0.677061	0.754848	0.811588	0.851429
0.865135	0.837951	0.875088	0.88466	0.874846	0.872959	0.898993	0.921975	0.938572	0.950199	0.958434	0.964395	0.968808	0.972138	0.974685	0.976649	0.978163	0.979318	0.980174	0.980772	0.981138	0.981286	0.981216	0.980921	0.980382	0.979568	0.978429	0.976898	0.974874	0.972216	0.968717	0.964068	0.957799	0.949167	0.936954	0.919087	0.89192	0.849014	0.780072	0.675149	0.545722	0.466287	0.551204	0.590805	0.589666	0.591018	0.672671	0.751423	0.809139	0.849699
0.865666	0.837854	0.875047	0.8848	0.875099	0.87288	0.898812	0.921821	0.938457	0.950116	0.958374	0.964352	0.968777	0.972115	0.97467	0.97664	0.978159	0.979318	0.980179	0.980782	0.981153	0.981306	0.981242	0.980954	0.980424	0.97962	0.978495	0.976981	0.974981	0.972354	0.968896	0.964307	0.958124	0.94962	0.937607	0.920066	0.893449	0.851487	0.784069	0.680965	0.551923	0.464429	0.548068	0.590392	0.590417	0.590064	0.668257	0.747947	0.806648	0.847939
0.866196	0.837758	0.875005	0.884938	0.875351	0.872804	0.898632	0.921667	0.938342	0.950032	0.958314	0.964308	0.968745	0.972093	0.974655	0.976631	0.978155	0.979319	0.980184	0.980791	0.981167	0.981325	0.981268	0.980987	0.980466	0.979673	0.978561	0.977064	0.975086	0.97249	0.969074	0.964542	0.958443	0.950066	0.938249	0.921026	0.894945	0.853903	0.787979	0.686701	0.558172	0.464337	0.544794	0.589871	0.591161	0.589367	0.663824	0.744419	0.804113	0.846148
0.866725	0.837663	0.874962	0.885075	0.875603	0.872732	0.898453	0.921513	0.938226	0.949949	0.958253	0.964264	0.968713	0.972071	0.97464	0.976622	0.978151	0.979319	0.980189	0.980801	0.981182	0.981345	0.981293	0.98102	0.980507	0.979724	0.978626	0.977147	0.975191	0.972624	0.969249	0.964775	0.958759	0.950505	0.93888	0.921968	0.896409	0.856263	0.791804	0.692355	0.564458	0.46568	0.541387	0.58924	0.59189	0.588879	0.659377	0.74084	0.801535	0.844326
0.867251	0.837571	0.874917	0.88521	0.875853	0.872663	0.898273	0.921358	0.938111	0.949865	0.958192	0.96422	0.968682	0.972048	0.974624	0.976612	0.978146	0.979319	0.980193	0.98081	0.981196	0.981364	0.981319	0.981052	0.980548	0.979776	0.978691	0.977228	0.975294	0.972757	0.969422	0.965004	0.959069	0.950937	0.9395	0.922891	0.897841	0.85857	0.795543	0.697925	0.570773	0.467802	0.537852	0.588495	0.592599	0.588569	0.654921	0.737209	0.798913	0.842471
0.867776	0.83748	0.874872	0.885343	0.876103	0.872598	0.898095	0.921204	0.937995	0.949781	0.958132	0.964176	0.96865	0.972025	0.974609	0.976603	0.978142	0.97932	0.980198	0.980819	0.98121	0.981383	0.981344	0.981085	0.980589	0.979827	0.978755	0.977308	0.975396	0.972888	0.969593	0.96523	0.959376	0.951362	0.94011	0.923797	0.899243	0.860823	0.7992	0.703409	0.577108	0.470498	0.534194	0.587633	0.593282	0.588413	0.650463	0.733528	0.796245	0.840585
0.868299	0.837392	0.874825	0.885475	0.876353	0.872537	0.897916	0.921049	0.937879	0.949697	0.958071	0.964132	0.968618	0.972003	0.974593	0.976593	0.978138	0.97932	0.980203	0.980828	0.981223	0.981402	0.981369	0.981116	0.980629	0.979877	0.978818	0.977388	0.975498	0.973018	0.969762	0.965454	0.959678	0.951781	0.940709	0.924685	0.900615	0.863025	0.802775	0.708806	0.583454	0.473653	0.53042	0.586651	0.593934	0.588393	0.64601	0.729796	0.793532	0.838665
0.86882	0.837305	0.874777	0.885605	0.876601	0.872479	0.897738	0.920895	0.937763	0.949612	0.95801	0.964087	0.968586	0.97198	0.974578	0.976583	0.978133	0.97932	0.980207	0.980837	0.981237	0.981421	0.981393	0.981148	0.980668	0.979927	0.97888	0.977467	0.975598	0.973146	0.969928	0.965675	0.959975	0.952193	0.941297	0.925556	0.901959	0.865177	0.806269	0.714114	0.589803	0.477193	0.526539	0.585545	0.594549	0.588493	0.641569	0.726014	0.790774	0.836712
0.86934	0.837221	0.874728	0.885733	0.876849	0.872425	0.897561	0.92074	0.937646	0.949528	0.957948	0.964043	0.968553	0.971957	0.974562	0.976573	0.978128	0.97932	0.980212	0.980846	0.981251	0.98144	0.981418	0.981179	0.980708	0.979976	0.978943	0.977545	0.975697	0.973273	0.970093	0.965892	0.960269	0.952599	0.941876	0.926411	0.903274	0.86728	0.809685	0.719333	0.596148	0.481066	0.522561	0.584314	0.595122	0.588699	0.63715	0.722184	0.787969	0.834724
0.869857	0.837138	0.874678	0.88586	0.877096	0.872375	0.897384	0.920585	0.937529	0.949443	0.957887	0.963998	0.968521	0.971934	0.974546	0.976563	0.978123	0.97932	0.980216	0.980855	0.981264	0.981458	0.981442	0.98121	0.980747	0.980025	0.979004	0.977622	0.975795	0.973399	0.970256	0.966107	0.960559	0.952999	0.942445	0.92725	0.904562	0.869335	0.813024	0.724461	0.602481	0.48523	0.518497	0.582954	0.595647	0.589	0.632763	0.718305	0.785117	0.832702
0.870373	0.837058	0.874628	0.885985	0.877342	0.872329	0.897208	0.92043	0.937413	0.949358	0.957825	0.963954	0.968489	0.97191	0.97453	0.976553	0.978119	0.979319	0.98022	0.980863	0.981277	0.981476	0.981466	0.981241	0.980786	0.980074	0.979065	0.977699	0.975892	0.973523	0.970417	0.96632	0.960844	0.953393	0.943004	0.928074	0.905823	0.871344	0.816287	0.729499	0.608797	0.489653	0.514361	0.581463	0.596121	0.589385	0.628419	0.71438	0.782217	0.830645
0.870887	0.836979	0.874575	0.886109	0.877587	0.872288	0.897032	0.920275	0.937295	0.949273	0.957763	0.963909	0.968456	0.971887	0.974514	0.976543	0.978114	0.979319	0.980224	0.980872	0.98129	0.981494	0.98149	0.981271	0.980824	0.980122	0.979125	0.977775	0.975988	0.973646	0.970576	0.966529	0.961126	0.953781	0.943554	0.928882	0.907058	0.873308	0.819477	0.734445	0.615088	0.494306	0.510168	0.579838	0.596537	0.589842	0.624131	0.710409	0.779271	0.828552
0.8714	0.836903	0.874522	0.886231	0.877831	0.87225	0.896856	0.920119	0.937178	0.949187	0.957702	0.963864	0.968423	0.971864	0.974498	0.976533	0.978108	0.979318	0.980228	0.98088	0.981303	0.981512	0.981513	0.981301	0.980862	0.98017	0.979185	0.97785	0.976083	0.973767	0.970734	0.966736	0.961404	0.954163	0.944095	0.929675	0.908268	0.875228	0.822593	0.739301	0.621348	0.499166	0.505936	0.578079	0.596891	0.590363	0.619915	0.706393	0.776275	0.826422
0.87191	0.836829	0.874468	0.886351	0.878074	0.872217	0.896681	0.919964	0.937061	0.949102	0.957639	0.963818	0.968391	0.97184	0.974482	0.976523	0.978103	0.979318	0.980232	0.980888	0.981316	0.98153	0.981536	0.981331	0.9809	0.980217	0.979244	0.977924	0.976177	0.973887	0.970889	0.96694	0.961677	0.954539	0.944627	0.930453	0.909453	0.877105	0.825639	0.744064	0.627572	0.504211	0.501688	0.576182	0.597179	0.590938	0.61579	0.702335	0.773232	0.824255
0.872419	0.836758	0.874413	0.88647	0.878317	0.872188	0.896507	0.919809	0.936943	0.949016	0.957577	0.963773	0.968358	0.971817	0.974466	0.976513	0.978098	0.979317	0.980235	0.980896	0.981328	0.981547	0.98156	0.981361	0.980937	0.980264	0.979303	0.977998	0.97627	0.974006	0.971043	0.967142	0.961948	0.95491	0.94515	0.931218	0.910614	0.878941	0.828615	0.748737	0.633755	0.509422	0.497448	0.574148	0.597397	0.591559	0.611781	0.698237	0.770139	0.822051
0.872926	0.836689	0.874357	0.886587	0.878558	0.872164	0.896333	0.919653	0.936825	0.94893	0.957515	0.963728	0.968325	0.971793	0.974449	0.976502	0.978093	0.979316	0.980239	0.980904	0.981341	0.981565	0.981582	0.98139	0.980974	0.98031	0.979361	0.978071	0.976362	0.974124	0.971195	0.967341	0.962214	0.955275	0.945665	0.931968	0.911752	0.880736	0.831523	0.753318	0.639892	0.514783	0.493247	0.571974	0.597539	0.592217	0.607922	0.6941	0.766998	0.819808
0.873431	0.836622	0.8743	0.886703	0.878799	0.872145	0.89616	0.919497	0.936707	0.948844	0.957452	0.963682	0.968292	0.971769	0.974433	0.976492	0.978087	0.979316	0.980242	0.980912	0.981353	0.981582	0.981605	0.981419	0.981011	0.980356	0.979418	0.978143	0.976454	0.97424	0.971345	0.967538	0.962477	0.955635	0.946171	0.932705	0.912866	0.882491	0.834365	0.757809	0.645977	0.520277	0.48912	0.56966	0.597602	0.592906	0.604265	0.689927	0.763807	0.817527
0.873935	0.836558	0.874242	0.886817	0.879038	0.872131	0.895987	0.919342	0.936589	0.948757	0.957389	0.963637	0.968258	0.971745	0.974416	0.976481	0.978082	0.979315	0.980246	0.980919	0.981365	0.981599	0.981628	0.981448	0.981047	0.980402	0.979475	0.978215	0.976544	0.974355	0.971493	0.967733	0.962737	0.955989	0.94667	0.933428	0.913959	0.884208	0.837141	0.76221	0.652007	0.52589	0.485114	0.567206	0.597582	0.593618	0.600916	0.68572	0.760567	0.815207
0.874436	0.836496	0.874183	0.886929	0.879276	0.872122	0.895815	0.919186	0.93647	0.94867	0.957327	0.963591	0.968225	0.971722	0.9744	0.97647	0.978076	0.979314	0.980249	0.980927	0.981377	0.981616	0.98165	0.981476	0.981083	0.980447	0.979532	0.978286	0.976633	0.974469	0.97164	0.967925	0.962993	0.956338	0.94716	0.934139	0.91503	0.885887	0.839855	0.766522	0.657978	0.531608	0.481286	0.564611	0.597474	0.594346	0.598441	0.681484	0.757278	0.812846
0.874936	0.836437	0.874123	0.88704	0.879514	0.872118	0.895643	0.91903	0.936351	0.948584	0.957263	0.963545	0.968192	0.971698	0.974383	0.97646	0.97807	0.979312	0.980252	0.980934	0.981389	0.981632	0.981672	0.981505	0.981119	0.980492	0.979588	0.978356	0.976722	0.974581	0.971785	0.968114	0.963246	0.956683	0.947642	0.934837	0.916079	0.88753	0.842506	0.770745	0.663885	0.537418	0.477716	0.561877	0.597276	0.595083	0.59705	0.677221	0.753938	0.810445
0.875433	0.83638	0.874062	0.887149	0.87975	0.872119	0.895472	0.918874	0.936232	0.948497	0.9572	0.963499	0.968158	0.971673	0.974366	0.976449	0.978065	0.979311	0.980255	0.980942	0.9814	0.981649	0.981694	0.981533	0.981154	0.980536	0.979643	0.978425	0.976809	0.974693	0.971928	0.968302	0.963495	0.957022	0.948116	0.935523	0.917108	0.889137	0.845098	0.774881	0.669726	0.543308	0.474518	0.559005	0.596982	0.595823	0.596038	0.672934	0.750549	0.808003
0.875929	0.836327	0.874	0.887257	0.879986	0.872126	0.895302	0.918718	0.936113	0.948409	0.957137	0.963453	0.968125	0.971649	0.974349	0.976438	0.978059	0.97931	0.980258	0.980949	0.981412	0.981665	0.981715	0.98156	0.981189	0.98058	0.979698	0.978494	0.976896	0.974803	0.97207	0.968487	0.963741	0.957356	0.948583	0.936196	0.918117	0.89071	0.84763	0.77893	0.675497	0.549268	0.471873	0.555995	0.59659	0.596559	0.595291	0.66863	0.747111	0.80552
0.876423	0.836275	0.873937	0.887364	0.88022	0.872139	0.895132	0.918562	0.935994	0.948322	0.957073	0.963406	0.968091	0.971625	0.974332	0.976427	0.978053	0.979308	0.980261	0.980956	0.981423	0.981681	0.981737	0.981588	0.981224	0.980624	0.979753	0.978562	0.976982	0.974912	0.97221	0.968669	0.963984	0.957686	0.949043	0.936858	0.919106	0.892249	0.850104	0.782893	0.681196	0.555286	0.470138	0.552851	0.596096	0.597286	0.594754	0.664311	0.743624	0.802994
0.876916	0.836227	0.873873	0.887468	0.880454	0.872158	0.894963	0.918406	0.935874	0.948235	0.95701	0.96336	0.968057	0.9716	0.974315	0.976416	0.978047	0.979307	0.980263	0.980963	0.981435	0.981697	0.981758	0.981615	0.981259	0.980667	0.979807	0.97863	0.977067	0.97502	0.972349	0.96885	0.964223	0.958011	0.949495	0.937509	0.920076	0.893755	0.852523	0.786773	0.68682	0.561352	0.470269	0.549576	0.595497	0.597998	0.594395	0.659984	0.740087	0.800426
0.877406	0.836182	0.873808	0.887572	0.880686	0.872184	0.894795	0.91825	0.935754	0.948147	0.956946	0.963313	0.968023	0.971576	0.974298	0.976404	0.978041	0.979305	0.980266	0.98097	0.981446	0.981713	0.981779	0.981642	0.981293	0.98071	0.97986	0.978697	0.977151	0.975127	0.972486	0.969028	0.96446	0.958331	0.949941	0.938148	0.921027	0.895229	0.854886	0.790568	0.692366	0.567458	0.471645	0.546173	0.594788	0.59869	0.594191	0.655654	0.736502	0.797815
0.877895	0.836139	0.873743	0.887673	0.880917	0.872214	0.894627	0.918094	0.935634	0.948059	0.956882	0.963266	0.967989	0.971551	0.974281	0.976393	0.978034	0.979303	0.980269	0.980976	0.981457	0.981729	0.9818	0.981669	0.981327	0.980752	0.979913	0.978763	0.977235	0.975233	0.972621	0.969205	0.964693	0.958647	0.950379	0.938776	0.92196	0.896671	0.857196	0.794282	0.697833	0.573593	0.473737	0.542647	0.593969	0.599355	0.594124	0.651328	0.732869	0.79516
0.878381	0.836099	0.873676	0.887773	0.881147	0.872256	0.89446	0.917937	0.935514	0.947971	0.956817	0.96322	0.967955	0.971527	0.974263	0.976382	0.978028	0.979302	0.980271	0.980983	0.981468	0.981744	0.98182	0.981696	0.98136	0.980794	0.979966	0.978829	0.977317	0.975337	0.972755	0.969379	0.964923	0.958958	0.950811	0.939393	0.922876	0.898084	0.859454	0.797916	0.703219	0.57975	0.476366	0.539005	0.593034	0.599989	0.594177	0.647014	0.729188	0.792461
0.878866	0.836063	0.873609	0.887872	0.881376	0.872353	0.894294	0.917781	0.935394	0.947882	0.956753	0.963173	0.96792	0.971502	0.974246	0.97637	0.978022	0.9793	0.980273	0.980989	0.981478	0.981759	0.981841	0.981722	0.981393	0.980836	0.980018	0.978894	0.977399	0.975441	0.972888	0.969551	0.965151	0.959265	0.951236	0.94	0.923773	0.899467	0.861662	0.801469	0.708523	0.585921	0.479428	0.535252	0.591982	0.600587	0.594337	0.642719	0.725461	0.789717
0.879349	0.83603	0.873541	0.887969	0.881604	0.872448	0.894128	0.917624	0.935273	0.947794	0.956689	0.963125	0.967886	0.971477	0.974228	0.976359	0.978015	0.979298	0.980276	0.980996	0.981489	0.981774	0.981861	0.981748	0.981426	0.980877	0.980069	0.978958	0.97748	0.975543	0.973019	0.969721	0.965375	0.959568	0.951654	0.940596	0.924655	0.90082	0.863819	0.804945	0.713743	0.592097	0.482857	0.531398	0.590809	0.601144	0.594593	0.638453	0.721687	0.786929
0.87983	0.835999	0.873472	0.888065	0.881831	0.872548	0.893963	0.917468	0.935152	0.947705	0.956624	0.963078	0.967851	0.971452	0.974211	0.976347	0.978009	0.979296	0.980278	0.981002	0.981499	0.981789	0.981881	0.981774	0.981459	0.980918	0.98012	0.979022	0.97756	0.975644	0.973149	0.969889	0.965597	0.959866	0.952067	0.941183	0.925519	0.902146	0.865929	0.808344	0.718877	0.598272	0.486604	0.527452	0.589513	0.601654	0.594934	0.634227	0.717869	0.784095
0.880309	0.835972	0.873402	0.888159	0.882057	0.872654	0.893799	0.917312	0.935032	0.947616	0.956559	0.963031	0.967817	0.971427	0.974193	0.976336	0.978002	0.979294	0.98028	0.981008	0.98151	0.981804	0.981901	0.981799	0.981491	0.980958	0.980171	0.979085	0.977639	0.975745	0.973277	0.970055	0.965816	0.960161	0.952472	0.941759	0.926367	0.903445	0.867991	0.811668	0.723926	0.604439	0.490631	0.523425	0.588092	0.602114	0.595349	0.630053	0.714007	0.781215
0.880786	0.835949	0.873331	0.888252	0.882281	0.872765	0.893635	0.917155	0.93491	0.947527	0.956494	0.962983	0.967782	0.971402	0.974175	0.976324	0.977995	0.979291	0.980282	0.981014	0.98152	0.981819	0.981921	0.981825	0.981524	0.980999	0.980221	0.979148	0.977718	0.975844	0.973404	0.97022	0.966032	0.960451	0.952872	0.942326	0.9272	0.904716	0.870007	0.814918	0.728888	0.610591	0.494907	0.51933	0.586544	0.602519	0.595829	0.625945	0.710103	0.778289
0.881262	0.835928	0.87326	0.888343	0.882505	0.872882	0.893473	0.916999	0.934789	0.947438	0.956429	0.962936	0.967747	0.971376	0.974157	0.976312	0.977988	0.979289	0.980283	0.98102	0.98153	0.981834	0.98194	0.98185	0.981555	0.981038	0.980271	0.97921	0.977796	0.975942	0.973529	0.970382	0.966245	0.960737	0.953266	0.942884	0.928017	0.905962	0.871979	0.818096	0.733764	0.616722	0.499406	0.515183	0.584867	0.602865	0.596367	0.621921	0.706159	0.775316
0.881735	0.835911	0.873187	0.888433	0.882727	0.873003	0.893311	0.916842	0.934668	0.947348	0.956364	0.962888	0.967712	0.971351	0.97414	0.9763	0.977982	0.979287	0.980285	0.981026	0.98154	0.981848	0.981959	0.981875	0.981587	0.981078	0.98032	0.979271	0.977873	0.97604	0.973653	0.970542	0.966456	0.96102	0.953654	0.943432	0.92882	0.907182	0.873907	0.821203	0.738552	0.622826	0.504105	0.511002	0.583058	0.603147	0.596952	0.618001	0.702175	0.772297
0.882207	0.835898	0.873114	0.888522	0.882948	0.873129	0.89315	0.916685	0.934546	0.947258	0.956298	0.96284	0.967677	0.971326	0.974122	0.976288	0.977975	0.979284	0.980287	0.981031	0.98155	0.981862	0.981978	0.9819	0.981618	0.981117	0.980369	0.979332	0.977949	0.976136	0.973776	0.970701	0.966664	0.961298	0.954036	0.943971	0.929607	0.908378	0.875793	0.82424	0.743252	0.628897	0.508985	0.506807	0.581117	0.60336	0.597579	0.614216	0.698155	0.76923
0.882677	0.835888	0.87304	0.888609	0.883168	0.873259	0.892989	0.916529	0.934424	0.947168	0.956232	0.962792	0.967642	0.9713	0.974103	0.976276	0.977967	0.979281	0.980288	0.981037	0.981559	0.981876	0.981997	0.981924	0.981649	0.981156	0.980417	0.979393	0.978024	0.976231	0.973897	0.970857	0.96687	0.961573	0.954412	0.944502	0.930381	0.909549	0.877637	0.82721	0.747865	0.634932	0.514028	0.502623	0.579042	0.603502	0.598238	0.61061	0.694101	0.766117
0.883145	0.835882	0.872965	0.888694	0.883387	0.873394	0.89283	0.916372	0.934302	0.947078	0.956167	0.962744	0.967607	0.971274	0.974085	0.976264	0.97796	0.979279	0.98029	0.981042	0.981569	0.98189	0.982016	0.981948	0.98168	0.981194	0.980465	0.979452	0.978099	0.976326	0.974018	0.971012	0.967073	0.961844	0.954783	0.945024	0.93114	0.910698	0.879441	0.830113	0.752391	0.640924	0.519216	0.498479	0.576832	0.603568	0.598924	0.607262	0.690014	0.762956
0.883611	0.83588	0.87289	0.888778	0.883604	0.873532	0.892671	0.916216	0.93418	0.946988	0.956101	0.962695	0.967571	0.971249	0.974067	0.976251	0.977953	0.979276	0.980291	0.981048	0.981578	0.981904	0.982035	0.981972	0.98171	0.981232	0.980513	0.979512	0.978173	0.976419	0.974136	0.971165	0.967273	0.962112	0.955148	0.945537	0.931886	0.911823	0.881205	0.83295	0.756831	0.646869	0.524535	0.494411	0.574487	0.603555	0.599629	0.604486	0.685899	0.759747
0.884075	0.835881	0.872813	0.888861	0.883821	0.873674	0.892513	0.916059	0.934057	0.946898	0.956034	0.962647	0.967536	0.971223	0.974049	0.976239	0.977946	0.979273	0.980292	0.981053	0.981588	0.981918	0.982053	0.981996	0.98174	0.98127	0.98056	0.97957	0.978247	0.976511	0.974254	0.971317	0.967471	0.962376	0.955508	0.946042	0.932618	0.912926	0.882932	0.835724	0.761183	0.652763	0.529971	0.490463	0.572007	0.603457	0.600348	0.602982	0.681757	0.756492
0.884537	0.835887	0.872736	0.888942	0.884036	0.87382	0.892356	0.915903	0.933934	0.946807	0.955968	0.962598	0.9675	0.971197	0.97403	0.976226	0.977938	0.97927	0.980293	0.981058	0.981597	0.981931	0.982071	0.98202	0.98177	0.981308	0.980606	0.979628	0.97832	0.976603	0.97437	0.971466	0.967667	0.962636	0.955863	0.946539	0.933338	0.914007	0.884621	0.838436	0.76545	0.658602	0.53551	0.486694	0.569392	0.603273	0.601073	0.601905	0.677594	0.753188
0.884997	0.835896	0.872659	0.889022	0.88425	0.873969	0.8922	0.915746	0.933812	0.946716	0.955902	0.96255	0.967465	0.971171	0.974012	0.976214	0.977931	0.979267	0.980294	0.981063	0.981606	0.981944	0.982089	0.982043	0.9818	0.981345	0.980653	0.979686	0.978392	0.976694	0.974485	0.971614	0.96786	0.962893	0.956213	0.947028	0.934044	0.915067	0.886274	0.841087	0.769632	0.664382	0.541141	0.483181	0.566642	0.602998	0.601799	0.601102	0.673413	0.749838
0.885456	0.83591	0.87258	0.8891	0.884463	0.874122	0.892045	0.915589	0.933689	0.946625	0.955835	0.962501	0.967429	0.971145	0.973993	0.976201	0.977923	0.979264	0.980295	0.981068	0.981615	0.981958	0.982107	0.982067	0.981829	0.981382	0.980698	0.979743	0.978463	0.976783	0.974599	0.971761	0.968051	0.963147	0.956558	0.94751	0.934739	0.916106	0.887891	0.843679	0.773729	0.670101	0.546852	0.480039	0.563759	0.60263	0.60252	0.600513	0.669218	0.74644
0.885912	0.835928	0.872501	0.889177	0.884675	0.874277	0.891891	0.915433	0.933566	0.946534	0.955768	0.962452	0.967393	0.971119	0.973974	0.976189	0.977916	0.979261	0.980296	0.981073	0.981624	0.981971	0.982125	0.98209	0.981859	0.981418	0.980744	0.9798	0.978534	0.976872	0.974712	0.971905	0.968239	0.963397	0.956897	0.947983	0.935421	0.917125	0.889474	0.846212	0.777743	0.675755	0.552633	0.477456	0.560745	0.602163	0.603231	0.600104	0.665014	0.742995
0.886367	0.83595	0.872421	0.889253	0.884885	0.874436	0.891737	0.915276	0.933442	0.946442	0.955701	0.962403	0.967357	0.971092	0.973956	0.976176	0.977908	0.979257	0.980297	0.981077	0.981632	0.981984	0.982143	0.982112	0.981888	0.981454	0.980789	0.979856	0.978604	0.97696	0.974823	0.972048	0.968425	0.963644	0.957232	0.94845	0.936091	0.918124	0.891023	0.848689	0.781674	0.68134	0.558473	0.475825	0.557601	0.601596	0.603926	0.59985	0.660808	0.739504
0.88682	0.835976	0.872341	0.889327	0.885094	0.874597	0.891585	0.91512	0.933319	0.946351	0.955634	0.962354	0.967321	0.971066	0.973937	0.976163	0.9779	0.979254	0.980298	0.981082	0.981641	0.981996	0.98216	0.982135	0.981916	0.98149	0.980834	0.979911	0.978673	0.977047	0.974934	0.97219	0.968609	0.963888	0.957562	0.948909	0.93675	0.919104	0.892539	0.85111	0.785523	0.686856	0.564362	0.476102	0.554332	0.600926	0.6046	0.599733	0.656605	0.735967
0.887271	0.836008	0.872259	0.8894	0.885302	0.874761	0.891433	0.914963	0.933195	0.946259	0.955567	0.962304	0.967284	0.971039	0.973918	0.97615	0.977892	0.979251	0.980298	0.981087	0.981649	0.982009	0.982177	0.982157	0.981945	0.981526	0.980878	0.979966	0.978742	0.977133	0.975043	0.97233	0.968791	0.964128	0.957888	0.94936	0.937397	0.920066	0.894023	0.853478	0.789291	0.692298	0.570291	0.477477	0.55094	0.600149	0.605249	0.599737	0.652411	0.732385
0.88772	0.836043	0.872177	0.889471	0.885509	0.874928	0.891283	0.914807	0.933071	0.946167	0.9555	0.962255	0.967248	0.971013	0.973899	0.976137	0.977884	0.979247	0.980299	0.981091	0.981658	0.982021	0.982194	0.982179	0.981973	0.981561	0.980922	0.980021	0.97881	0.977219	0.975151	0.972468	0.968971	0.964366	0.958209	0.949805	0.938033	0.921009	0.895477	0.855792	0.79298	0.697666	0.576253	0.479519	0.547431	0.599262	0.605866	0.59985	0.648236	0.728758
0.888167	0.836084	0.872095	0.889541	0.885715	0.875097	0.891133	0.91465	0.932947	0.946075	0.955432	0.962205	0.967212	0.970986	0.97388	0.976124	0.977876	0.979243	0.980299	0.981095	0.981666	0.982034	0.982211	0.982201	0.982001	0.981596	0.980965	0.980075	0.978877	0.977303	0.975258	0.972605	0.969148	0.9646	0.958525	0.950243	0.938658	0.921934	0.8969	0.858055	0.796591	0.702957	0.582237	0.482067	0.543811	0.598263	0.606448	0.600059	0.644087	0.725087
0.888612	0.836129	0.872012	0.88961	0.885919	0.875268	0.890985	0.914494	0.932823	0.945982	0.955364	0.962156	0.967175	0.970959	0.97386	0.976111	0.977868	0.97924	0.9803	0.981099	0.981674	0.982046	0.982228	0.982223	0.982028	0.981631	0.981008	0.980129	0.978944	0.977387	0.975363	0.97274	0.969324	0.964832	0.958837	0.950675	0.939273	0.922842	0.898293	0.860268	0.800124	0.708171	0.588238	0.485027	0.540086	0.597149	0.60699	0.600355	0.639974	0.721373
0.889056	0.836179	0.871928	0.889678	0.886122	0.875442	0.890837	0.914338	0.932699	0.94589	0.955296	0.962106	0.967138	0.970933	0.973841	0.976098	0.97786	0.979236	0.9803	0.981104	0.981682	0.982058	0.982244	0.982245	0.982056	0.981665	0.981051	0.980182	0.97901	0.97747	0.975468	0.972874	0.969497	0.96506	0.959145	0.951099	0.939877	0.923732	0.899658	0.862432	0.803582	0.713304	0.594247	0.488338	0.536264	0.595918	0.607488	0.600727	0.635909	0.717617
0.889497	0.836234	0.871843	0.889744	0.886324	0.875618	0.890691	0.914182	0.932574	0.945797	0.955228	0.962056	0.967101	0.970906	0.973822	0.976084	0.977852	0.979232	0.9803	0.981108	0.98169	0.98207	0.982261	0.982266	0.982083	0.981699	0.981094	0.980234	0.979076	0.977552	0.975572	0.973006	0.969668	0.965286	0.959448	0.951518	0.940472	0.924607	0.900994	0.864548	0.806965	0.718357	0.600257	0.491955	0.532355	0.594567	0.607936	0.601166	0.631904	0.713821
0.889937	0.836295	0.871758	0.889808	0.886524	0.875796	0.890545	0.914025	0.932449	0.945704	0.95516	0.962006	0.967065	0.970879	0.973802	0.976071	0.977843	0.979228	0.9803	0.981111	0.981698	0.982082	0.982277	0.982287	0.98211	0.981733	0.981136	0.980287	0.979141	0.977633	0.975674	0.973137	0.969838	0.965509	0.959747	0.95193	0.941056	0.925465	0.902303	0.866618	0.810275	0.723329	0.606262	0.495842	0.528369	0.593094	0.608332	0.601664	0.627975	0.709987
0.890375	0.836361	0.871672	0.889872	0.886724	0.875975	0.890401	0.913869	0.932324	0.945611	0.955092	0.961955	0.967028	0.970851	0.973783	0.976058	0.977835	0.979224	0.9803	0.981115	0.981705	0.982094	0.982293	0.982308	0.982137	0.981766	0.981177	0.980338	0.979205	0.977714	0.975776	0.973266	0.970005	0.965729	0.960042	0.952335	0.941631	0.926307	0.903586	0.868642	0.813512	0.728218	0.612255	0.49997	0.524321	0.591498	0.60867	0.602213	0.624142	0.706115
0.890811	0.836432	0.871586	0.889934	0.886922	0.876157	0.890258	0.913713	0.932199	0.945518	0.955023	0.961905	0.96699	0.970824	0.973763	0.976044	0.977826	0.97922	0.9803	0.981119	0.981713	0.982105	0.982309	0.982329	0.982163	0.981799	0.981218	0.98039	0.979269	0.977793	0.975876	0.973394	0.97017	0.965946	0.960333	0.952735	0.942196	0.927134	0.904842	0.870621	0.81668	0.733025	0.618231	0.504315	0.520223	0.589776	0.608948	0.602805	0.62043	0.702208
0.891245	0.836509	0.871499	0.889994	0.887119	0.87634	0.890115	0.913557	0.932074	0.945424	0.954954	0.961854	0.966953	0.970797	0.973743	0.97603	0.977818	0.979216	0.9803	0.981123	0.98172	0.982117	0.982325	0.98235	0.982189	0.981832	0.981259	0.98044	0.979332	0.977872	0.975976	0.973521	0.970334	0.96616	0.960621	0.953129	0.942752	0.927945	0.906074	0.872558	0.819777	0.737748	0.624183	0.508855	0.516094	0.587927	0.60916	0.603433	0.616875	0.698268
0.891677	0.836592	0.871412	0.890054	0.887314	0.876526	0.889974	0.913401	0.931949	0.945331	0.954886	0.961804	0.966916	0.97077	0.973724	0.976017	0.977809	0.979211	0.980299	0.981126	0.981728	0.982128	0.98234	0.98237	0.982215	0.981865	0.9813	0.980491	0.979394	0.977951	0.976074	0.973646	0.970495	0.966372	0.960904	0.953517	0.943298	0.928742	0.90728	0.874452	0.822807	0.742387	0.630107	0.51357	0.511954	0.58595	0.609303	0.604091	0.613539	0.694297
0.892108	0.836681	0.871324	0.890112	0.887509	0.876712	0.889834	0.913246	0.931823	0.945237	0.954817	0.961753	0.966878	0.970742	0.973704	0.976003	0.977801	0.979207	0.980299	0.98113	0.981735	0.982139	0.982356	0.982391	0.982241	0.981897	0.98134	0.980541	0.979456	0.978028	0.976172	0.97377	0.970655	0.966581	0.961183	0.953899	0.943836	0.929525	0.908462	0.876305	0.82577	0.746943	0.635997	0.518445	0.507827	0.583843	0.609373	0.604771	0.61058	0.690298
0.892536	0.836776	0.871235	0.890169	0.887702	0.8769	0.889696	0.91309	0.931698	0.945143	0.954747	0.961702	0.966841	0.970714	0.973684	0.975989	0.977792	0.979203	0.980299	0.981133	0.981742	0.98215	0.982371	0.982411	0.982267	0.981929	0.98138	0.98059	0.979518	0.978105	0.976268	0.973893	0.970813	0.966788	0.961459	0.954276	0.944365	0.930293	0.909621	0.878119	0.828668	0.751415	0.64185	0.523463	0.50374	0.581606	0.609368	0.605468	0.608826	0.686275
0.892963	0.836877	0.871146	0.890224	0.887894	0.87709	0.889558	0.912934	0.931572	0.945049	0.954678	0.961651	0.966803	0.970687	0.973664	0.975975	0.977783	0.979198	0.980298	0.981136	0.981749	0.982161	0.982386	0.982431	0.982292	0.981961	0.98142	0.980639	0.979579	0.978181	0.976364	0.974014	0.970969	0.966992	0.961731	0.954647	0.944886	0.931048	0.910757	0.879893	0.831503	0.755804	0.647659	0.52861	0.49973	0.579239	0.609282	0.606176	0.607672	0.68223
0.893388	0.836986	0.871057	0.890279	0.888084	0.877281	0.889422	0.912779	0.931446	0.944954	0.954609	0.9616	0.966766	0.970659	0.973644	0.975961	0.977774	0.979194	0.980297	0.981139	0.981756	0.982172	0.982401	0.98245	0.982317	0.981993	0.981459	0.980688	0.979639	0.978256	0.976458	0.974134	0.971123	0.967194	0.961999	0.955012	0.945398	0.931789	0.91187	0.881629	0.834274	0.76011	0.653422	0.533872	0.495839	0.576741	0.609114	0.606888	0.606808	0.678168
0.893811	0.837101	0.870966	0.890332	0.888274	0.877474	0.889287	0.912623	0.93132	0.94486	0.954539	0.961549	0.966728	0.970631	0.973624	0.975947	0.977765	0.979189	0.980297	0.981142	0.981763	0.982183	0.982416	0.98247	0.982342	0.982024	0.981498	0.980736	0.979699	0.97833	0.976552	0.974253	0.971276	0.967393	0.962264	0.955373	0.945902	0.932518	0.912962	0.883328	0.836985	0.764334	0.659133	0.539237	0.492123	0.574113	0.608859	0.6076	0.606163	0.674092
0.894232	0.837224	0.870876	0.890383	0.888462	0.877667	0.889153	0.912468	0.931194	0.944765	0.954469	0.961497	0.96669	0.970603	0.973603	0.975933	0.977756	0.979184	0.980296	0.981145	0.981769	0.982193	0.982431	0.982489	0.982367	0.982055	0.981536	0.980784	0.979758	0.978404	0.976645	0.974371	0.971427	0.967589	0.962525	0.955728	0.946398	0.933233	0.914033	0.884991	0.839636	0.768475	0.664791	0.544693	0.488661	0.571356	0.608514	0.608307	0.605701	0.670008
0.894651	0.837355	0.870785	0.890434	0.888649	0.877862	0.88902	0.912313	0.931067	0.94467	0.954399	0.961446	0.966652	0.970575	0.973583	0.975919	0.977747	0.979179	0.980295	0.981148	0.981776	0.982204	0.982446	0.982508	0.982391	0.982086	0.981574	0.980831	0.979817	0.978477	0.976737	0.974487	0.971576	0.967784	0.962783	0.956078	0.946886	0.933936	0.915082	0.886618	0.842228	0.772535	0.670391	0.550229	0.485565	0.56847	0.608077	0.609001	0.605395	0.66592
0.895069	0.837497	0.870693	0.890483	0.888834	0.878058	0.888889	0.912158	0.930941	0.944575	0.954329	0.961394	0.966613	0.970547	0.973563	0.975904	0.977737	0.979174	0.980294	0.981151	0.981783	0.982214	0.98246	0.982528	0.982416	0.982116	0.981612	0.980878	0.979875	0.97855	0.976827	0.974602	0.971724	0.967976	0.963038	0.956423	0.947367	0.934627	0.916112	0.888211	0.844763	0.776514	0.675931	0.555835	0.483026	0.565458	0.607543	0.60968	0.605227	0.661834
0.895484	0.837662	0.870601	0.890531	0.889018	0.878255	0.888759	0.912003	0.930814	0.94448	0.954259	0.961342	0.966575	0.970519	0.973542	0.97589	0.977728	0.979169	0.980293	0.981154	0.981789	0.982224	0.982474	0.982546	0.98244	0.982146	0.98165	0.980924	0.979933	0.978622	0.976917	0.974716	0.971869	0.968165	0.963289	0.956763	0.94784	0.935306	0.917121	0.889771	0.847243	0.780413	0.681407	0.5615	0.481474	0.562322	0.606911	0.610338	0.605181	0.657757
0.895898	0.837871	0.870509	0.890578	0.889201	0.878453	0.88863	0.911848	0.930687	0.944384	0.954188	0.96129	0.966537	0.970491	0.973522	0.975876	0.977719	0.979164	0.980292	0.981156	0.981795	0.982234	0.982488	0.982565	0.982464	0.982176	0.981687	0.98097	0.97999	0.978693	0.977007	0.974829	0.972014	0.968353	0.963537	0.957099	0.948306	0.935973	0.918112	0.891298	0.849667	0.784233	0.686817	0.567217	0.48183	0.559065	0.606176	0.610971	0.605245	0.653696
0.89631	0.838109	0.870416	0.890623	0.889383	0.878651	0.888503	0.911693	0.930561	0.944289	0.954118	0.961238	0.966498	0.970462	0.973501	0.975861	0.977709	0.979159	0.980291	0.981159	0.981801	0.982244	0.982502	0.982584	0.982487	0.982206	0.981724	0.981016	0.980046	0.978763	0.977095	0.97494	0.972156	0.968538	0.963782	0.957429	0.948764	0.936628	0.919083	0.892793	0.852039	0.787975	0.692159	0.572975	0.483177	0.555692	0.605338	0.611573	0.605407	0.649659
0.89672	0.838359	0.870322	0.890667	0.889564	0.878851	0.888377	0.911539	0.930433	0.944193	0.954047	0.961186	0.96646	0.970434	0.97348	0.975846	0.9777	0.979154	0.980289	0.981161	0.981807	0.982254	0.982516	0.982602	0.982511	0.982235	0.98176	0.981061	0.980103	0.978833	0.977182	0.97505	0.972297	0.968721	0.964023	0.957755	0.949215	0.937273	0.920037	0.894257	0.854358	0.79164	0.697431	0.578766	0.485152	0.552206	0.604392	0.612141	0.605656	0.645655
0.897129	0.838618	0.870229	0.89071	0.889743	0.879052	0.888252	0.911384	0.930306	0.944097	0.953976	0.961134	0.966421	0.970405	0.973459	0.975832	0.97769	0.979149	0.980288	0.981163	0.981813	0.982264	0.98253	0.98262	0.982534	0.982265	0.981797	0.981106	0.980158	0.978902	0.977269	0.97516	0.972437	0.968902	0.964262	0.958077	0.94966	0.937906	0.920972	0.895691	0.856627	0.795229	0.70263	0.584583	0.487608	0.548613	0.603337	0.612669	0.605983	0.641694
0.897535	0.838884	0.870135	0.890752	0.889921	0.879253	0.888129	0.91123	0.930179	0.944001	0.953905	0.961081	0.966382	0.970376	0.973438	0.975817	0.97768	0.979143	0.980287	0.981166	0.981819	0.982273	0.982544	0.982638	0.982557	0.982294	0.981833	0.981151	0.980213	0.978971	0.977354	0.975268	0.972575	0.96908	0.964497	0.958394	0.950098	0.938529	0.92189	0.897096	0.858845	0.798743	0.707756	0.590418	0.490459	0.544921	0.602169	0.613155	0.606379	0.637788
0.89794	0.839156	0.87004	0.890793	0.890098	0.879455	0.888007	0.911076	0.930051	0.943904	0.953834	0.961029	0.966343	0.970348	0.973417	0.975802	0.97767	0.979138	0.980285	0.981168	0.981825	0.982283	0.982557	0.982656	0.98258	0.982322	0.981868	0.981195	0.980268	0.979039	0.977439	0.975375	0.972711	0.969257	0.96473	0.958706	0.950529	0.939142	0.922791	0.898471	0.861016	0.802183	0.712806	0.596265	0.493648	0.541136	0.600887	0.613594	0.606837	0.633952
0.898343	0.839435	0.869945	0.890832	0.890273	0.879658	0.887886	0.910922	0.929924	0.943808	0.953762	0.960976	0.966304	0.970319	0.973396	0.975787	0.977661	0.979132	0.980283	0.98117	0.981831	0.982292	0.98257	0.982674	0.982603	0.982351	0.981904	0.981239	0.980322	0.979106	0.977523	0.975481	0.972846	0.969432	0.964959	0.959015	0.950953	0.939744	0.923675	0.899819	0.863139	0.805551	0.71778	0.602115	0.497132	0.537269	0.599489	0.613981	0.607347	0.630202
0.898744	0.839719	0.86985	0.890871	0.890447	0.879861	0.887767	0.910769	0.929796	0.943711	0.953691	0.960923	0.966265	0.97029	0.973375	0.975772	0.977651	0.979127	0.980282	0.981172	0.981836	0.982301	0.982584	0.982691	0.982625	0.982379	0.981939	0.981282	0.980376	0.979173	0.977606	0.975585	0.97298	0.969604	0.965186	0.959319	0.951371	0.940336	0.924542	0.901139	0.865216	0.808847	0.722677	0.607962	0.500877	0.533329	0.597973	0.614314	0.607903	0.626561
0.899144	0.840008	0.869754	0.890908	0.89062	0.880065	0.88765	0.910615	0.929668	0.943614	0.953619	0.96087	0.966226	0.970261	0.973354	0.975757	0.977641	0.979121	0.98028	0.981174	0.981842	0.98231	0.982597	0.982709	0.982647	0.982407	0.981974	0.981325	0.980429	0.979239	0.977689	0.975689	0.973112	0.969774	0.96541	0.959619	0.951783	0.940918	0.925394	0.902433	0.867248	0.812072	0.727495	0.613802	0.504856	0.529329	0.596336	0.614588	0.608498	0.623058
0.899541	0.840303	0.869658	0.890943	0.890792	0.88027	0.887534	0.910462	0.92954	0.943517	0.953547	0.960817	0.966187	0.970232	0.973333	0.975742	0.977631	0.979116	0.980278	0.981176	0.981847	0.98232	0.98261	0.982726	0.982669	0.982435	0.982008	0.981368	0.980482	0.979304	0.97777	0.975792	0.973243	0.969943	0.965631	0.959915	0.952189	0.941491	0.926231	0.9037	0.869236	0.815229	0.732234	0.619627	0.509047	0.525283	0.594578	0.6148	0.609126	0.619743
0.899937	0.840603	0.869562	0.890978	0.890962	0.880474	0.88742	0.910309	0.929412	0.94342	0.953475	0.960764	0.966147	0.970203	0.973311	0.975727	0.977621	0.97911	0.980276	0.981177	0.981852	0.982328	0.982622	0.982743	0.982691	0.982462	0.982042	0.98141	0.980534	0.979369	0.977851	0.975894	0.973372	0.97011	0.965849	0.960206	0.952589	0.942055	0.927052	0.904942	0.871181	0.818319	0.736894	0.625432	0.513428	0.521209	0.592697	0.614946	0.609779	0.616717
0.900331	0.840908	0.869465	0.891012	0.891131	0.88068	0.887307	0.910156	0.929284	0.943323	0.953403	0.96071	0.966108	0.970173	0.97329	0.975712	0.97761	0.979104	0.980274	0.981179	0.981858	0.982337	0.982635	0.98276	0.982713	0.982489	0.982076	0.981452	0.980586	0.979433	0.977931	0.975994	0.9735	0.970274	0.966065	0.960494	0.952983	0.942609	0.927858	0.90616	0.873085	0.821341	0.741474	0.631213	0.517981	0.517125	0.590692	0.615023	0.610453	0.614594
0.900723	0.841217	0.869368	0.891044	0.891299	0.880886	0.887196	0.910003	0.929156	0.943225	0.953331	0.960657	0.966068	0.970144	0.973268	0.975696	0.9776	0.979098	0.980272	0.98118	0.981863	0.982346	0.982648	0.982777	0.982735	0.982517	0.98211	0.981494	0.980637	0.979497	0.978011	0.976094	0.973626	0.970437	0.966278	0.960778	0.953371	0.943154	0.92865	0.907353	0.874947	0.824299	0.745974	0.636964	0.52269	0.513055	0.588561	0.615026	0.61114	0.613347
0.901114	0.84153	0.869271	0.891075	0.891465	0.881092	0.887086	0.90985	0.929027	0.943127	0.953258	0.960603	0.966028	0.970114	0.973247	0.975681	0.97759	0.979092	0.98027	0.981182	0.981868	0.982355	0.98266	0.982793	0.982756	0.982543	0.982143	0.981535	0.980688	0.97956	0.978089	0.976192	0.973751	0.970598	0.966488	0.961059	0.953753	0.943691	0.929428	0.908523	0.87677	0.827192	0.750394	0.64268	0.527541	0.509027	0.586305	0.614954	0.611837	0.612415
0.901503	0.841848	0.869173	0.891105	0.891631	0.881298	0.886978	0.909698	0.928899	0.94303	0.953186	0.960549	0.965988	0.970085	0.973225	0.975665	0.977579	0.979086	0.980268	0.981183	0.981873	0.982363	0.982672	0.98281	0.982777	0.98257	0.982176	0.981576	0.980739	0.979622	0.978167	0.97629	0.973875	0.970757	0.966696	0.961335	0.95413	0.944218	0.930192	0.909669	0.878554	0.830024	0.754734	0.648358	0.532518	0.505073	0.583923	0.614802	0.612536	0.611711
0.90189	0.842169	0.869075	0.891134	0.891795	0.881505	0.886872	0.909546	0.92877	0.942931	0.953113	0.960496	0.965948	0.970055	0.973203	0.97565	0.977569	0.97908	0.980266	0.981185	0.981877	0.982371	0.982684	0.982826	0.982798	0.982596	0.982209	0.981616	0.980789	0.979684	0.978244	0.976387	0.973998	0.970914	0.966901	0.961608	0.954501	0.944738	0.930942	0.910794	0.8803	0.832793	0.758995	0.653993	0.537609	0.501235	0.581415	0.614568	0.613234	0.611193
0.902275	0.842495	0.868977	0.891162	0.891958	0.881712	0.886767	0.909394	0.928641	0.942833	0.95304	0.960442	0.965908	0.970026	0.973181	0.975634	0.977558	0.979073	0.980263	0.981186	0.981882	0.98238	0.982696	0.982842	0.982819	0.982623	0.982242	0.981657	0.980839	0.979746	0.978321	0.976483	0.974119	0.97107	0.967104	0.961877	0.954867	0.945249	0.93168	0.911896	0.882009	0.835503	0.763176	0.659581	0.542803	0.497569	0.578781	0.614248	0.613925	0.610833
0.902658	0.842824	0.868879	0.891188	0.892119	0.88192	0.886665	0.909242	0.928512	0.942735	0.952967	0.960387	0.965868	0.969996	0.97316	0.975619	0.977548	0.979067	0.980261	0.981187	0.981887	0.982388	0.982708	0.982858	0.982839	0.982648	0.982274	0.981697	0.980888	0.979807	0.978396	0.976577	0.974239	0.971224	0.967304	0.962143	0.955228	0.945752	0.932404	0.912977	0.883682	0.838154	0.767278	0.66512	0.548087	0.494151	0.576023	0.61384	0.614605	0.610612
0.90304	0.843157	0.86878	0.891214	0.892279	0.882127	0.886564	0.909091	0.928384	0.942636	0.952894	0.960333	0.965828	0.969966	0.973138	0.975603	0.977537	0.979061	0.980258	0.981188	0.981891	0.982396	0.98272	0.982874	0.98286	0.982674	0.982306	0.981736	0.980936	0.979867	0.978471	0.976671	0.974358	0.971376	0.967502	0.962405	0.955583	0.946247	0.933116	0.914038	0.88532	0.840747	0.771301	0.670605	0.553452	0.491091	0.573142	0.61334	0.615268	0.610515
0.90342	0.843493	0.868681	0.891238	0.892438	0.882335	0.886464	0.90894	0.928254	0.942538	0.95282	0.960279	0.965787	0.969936	0.973115	0.975587	0.977526	0.979054	0.980256	0.981189	0.981896	0.982404	0.982732	0.98289	0.98288	0.9827	0.982338	0.981775	0.980985	0.979927	0.978545	0.976764	0.974475	0.971526	0.967697	0.962664	0.955934	0.946735	0.933815	0.915078	0.886924	0.843285	0.775247	0.676034	0.558887	0.488579	0.570139	0.612745	0.61591	0.610529
0.903798	0.843833	0.868582	0.891262	0.892596	0.882543	0.886367	0.908789	0.928125	0.942439	0.952747	0.960224	0.965747	0.969906	0.973093	0.975571	0.977515	0.979048	0.980253	0.98119	0.9819	0.982412	0.982743	0.982905	0.9829	0.982725	0.982369	0.981814	0.981033	0.979986	0.978619	0.976856	0.974591	0.971675	0.96789	0.96292	0.956279	0.947215	0.934503	0.916098	0.888495	0.845767	0.779115	0.681404	0.564383	0.487076	0.567017	0.612054	0.616528	0.610642
0.904175	0.844176	0.868483	0.891284	0.892753	0.88275	0.886271	0.908638	0.927996	0.94234	0.952673	0.96017	0.965706	0.969875	0.973071	0.975555	0.977504	0.979041	0.98025	0.981191	0.981904	0.982419	0.982755	0.982921	0.98292	0.98275	0.9824	0.981853	0.98108	0.980045	0.978692	0.976947	0.974706	0.971822	0.968081	0.963172	0.95662	0.947687	0.935179	0.917099	0.890033	0.848195	0.782907	0.686712	0.56993	0.487452	0.563779	0.611264	0.617116	0.610844
0.90455	0.844521	0.868384	0.891305	0.892908	0.882958	0.886177	0.908488	0.927867	0.94224	0.952599	0.960115	0.965665	0.969845	0.973049	0.975539	0.977494	0.979035	0.980247	0.981191	0.981908	0.982427	0.982766	0.982936	0.98294	0.982775	0.982431	0.981891	0.981127	0.980103	0.978764	0.977037	0.97482	0.971967	0.96827	0.963421	0.956956	0.948152	0.935843	0.918081	0.891539	0.850571	0.786623	0.691956	0.575521	0.488748	0.560429	0.610371	0.61767	0.611125
0.904923	0.84487	0.868284	0.891325	0.893062	0.883166	0.886086	0.908338	0.927737	0.942141	0.952525	0.96006	0.965625	0.969815	0.973026	0.975523	0.977483	0.979028	0.980244	0.981192	0.981912	0.982435	0.982777	0.982951	0.982959	0.9828	0.982462	0.981929	0.981174	0.980161	0.978836	0.977127	0.974933	0.972111	0.968456	0.963667	0.957287	0.94861	0.936496	0.919045	0.893014	0.852895	0.790265	0.697134	0.581148	0.490643	0.556972	0.609373	0.618187	0.611477
0.905294	0.845222	0.868184	0.891344	0.893215	0.883374	0.885996	0.908188	0.927608	0.942041	0.952451	0.960005	0.965584	0.969784	0.973004	0.975507	0.977471	0.979021	0.980242	0.981193	0.981916	0.982442	0.982788	0.982966	0.982979	0.982824	0.982492	0.981966	0.98122	0.980218	0.978906	0.977215	0.975044	0.972253	0.96864	0.963909	0.957614	0.949061	0.937137	0.91999	0.894459	0.85517	0.793832	0.702244	0.586801	0.492999	0.553412	0.608269	0.618663	0.611892
0.905664	0.845576	0.868084	0.891362	0.893366	0.883582	0.885908	0.908039	0.927478	0.941942	0.952377	0.95995	0.965543	0.969754	0.972981	0.97549	0.97746	0.979014	0.980239	0.981193	0.98192	0.982449	0.982799	0.982981	0.982998	0.982848	0.982522	0.982004	0.981266	0.980274	0.978977	0.977303	0.975155	0.972394	0.968822	0.964149	0.957936	0.949505	0.937768	0.920918	0.895875	0.857395	0.797327	0.707284	0.592476	0.495735	0.549757	0.607055	0.619093	0.612363
0.906032	0.845933	0.867984	0.891379	0.893516	0.88379	0.885822	0.907889	0.927348	0.941842	0.952302	0.959894	0.965501	0.969723	0.972959	0.975474	0.977449	0.979007	0.980235	0.981194	0.981924	0.982457	0.98281	0.982996	0.983017	0.982872	0.982552	0.982041	0.981312	0.980331	0.979046	0.97739	0.975264	0.972533	0.969002	0.964385	0.958254	0.949943	0.938389	0.921829	0.897261	0.859572	0.800751	0.712254	0.598163	0.498797	0.546014	0.60573	0.619474	0.612882
0.906398	0.846292	0.867884	0.891394	0.893665	0.883998	0.885738	0.90774	0.927218	0.941742	0.952227	0.959839	0.96546	0.969693	0.972936	0.975458	0.977438	0.979	0.980232	0.981194	0.981928	0.982464	0.982821	0.98301	0.983036	0.982896	0.982582	0.982077	0.981357	0.980386	0.979115	0.977476	0.975372	0.972671	0.96918	0.964619	0.958567	0.950374	0.938999	0.922723	0.89862	0.861702	0.804103	0.717151	0.603858	0.502146	0.542191	0.604293	0.619802	0.613442
0.906763	0.846654	0.867784	0.891409	0.893813	0.884206	0.885656	0.907592	0.927089	0.941642	0.952153	0.959783	0.965419	0.969662	0.972913	0.975441	0.977426	0.978993	0.980229	0.981194	0.981932	0.982471	0.982831	0.983025	0.983055	0.98292	0.982612	0.982114	0.981402	0.980441	0.979184	0.977561	0.975479	0.972807	0.969356	0.964849	0.958876	0.950798	0.939599	0.923601	0.899952	0.863787	0.807386	0.721974	0.609553	0.505748	0.5383	0.60274	0.620075	0.614037
0.907126	0.847017	0.867683	0.891423	0.89396	0.884413	0.885577	0.907444	0.926959	0.941541	0.952078	0.959728	0.965377	0.969631	0.97289	0.975425	0.977415	0.978986	0.980226	0.981194	0.981935	0.982478	0.982842	0.983039	0.983073	0.982943	0.982641	0.98215	0.981446	0.980496	0.979251	0.977645	0.975585	0.972942	0.969529	0.965077	0.959181	0.951216	0.94019	0.924463	0.901256	0.865827	0.8106	0.726723	0.615243	0.509579	0.534352	0.601071	0.620288	0.614662
0.907487	0.847384	0.867583	0.891435	0.894105	0.884621	0.885499	0.907296	0.926829	0.941441	0.952003	0.959672	0.965336	0.9696	0.972868	0.975408	0.977403	0.978979	0.980222	0.981194	0.981939	0.982485	0.982852	0.983053	0.983092	0.982967	0.98267	0.982185	0.98149	0.98055	0.979318	0.977729	0.97569	0.973075	0.969701	0.965302	0.959481	0.951628	0.94077	0.925309	0.902535	0.867824	0.813747	0.731397	0.620922	0.513616	0.53036	0.599284	0.620437	0.615309
0.907847	0.847752	0.867482	0.891447	0.894249	0.884828	0.885424	0.907148	0.926698	0.94134	0.951927	0.959616	0.965294	0.969569	0.972845	0.975391	0.977392	0.978972	0.980219	0.981194	0.981942	0.982491	0.982862	0.983067	0.98311	0.98299	0.982698	0.982221	0.981534	0.980604	0.979385	0.977811	0.975794	0.973207	0.969871	0.965524	0.959778	0.952034	0.941341	0.92614	0.903788	0.869778	0.816828	0.735996	0.626584	0.517839	0.526342	0.597378	0.620521	0.615974
0.908205	0.848122	0.867382	0.891457	0.894392	0.885035	0.885351	0.907001	0.926568	0.941239	0.951852	0.95956	0.965252	0.969538	0.972821	0.975374	0.97738	0.978964	0.980215	0.981194	0.981945	0.982498	0.982873	0.983081	0.983128	0.983013	0.982727	0.982256	0.981577	0.980657	0.979451	0.977893	0.975897	0.973337	0.970038	0.965743	0.960071	0.952434	0.941903	0.926956	0.905017	0.87169	0.819844	0.740518	0.632225	0.522231	0.522316	0.595352	0.620535	0.616652
0.908561	0.848494	0.867281	0.891467	0.894534	0.885242	0.88528	0.906854	0.926438	0.941138	0.951776	0.959504	0.96521	0.969506	0.972798	0.975358	0.977368	0.978957	0.980212	0.981194	0.981948	0.982505	0.982883	0.983095	0.983146	0.983035	0.982755	0.982291	0.98162	0.98071	0.979516	0.977975	0.975999	0.973466	0.970204	0.96596	0.960359	0.952828	0.942456	0.927757	0.906221	0.873563	0.822797	0.744963	0.63784	0.526777	0.518304	0.593205	0.620476	0.617336
0.908916	0.848868	0.86718	0.891475	0.894674	0.885448	0.885211	0.906707	0.926308	0.941037	0.951701	0.959447	0.965168	0.969475	0.972775	0.975341	0.977357	0.97895	0.980208	0.981194	0.981952	0.982511	0.982893	0.983108	0.983164	0.983058	0.982783	0.982325	0.981663	0.980763	0.979581	0.978055	0.976099	0.973594	0.970368	0.966174	0.960644	0.953216	0.943	0.928544	0.907402	0.875395	0.825686	0.749332	0.643425	0.531462	0.514332	0.590936	0.620342	0.618023
0.909269	0.849244	0.867079	0.891483	0.894813	0.885655	0.885145	0.906561	0.926177	0.940936	0.951625	0.959391	0.965126	0.969444	0.972752	0.975324	0.977345	0.978942	0.980204	0.981194	0.981955	0.982517	0.982902	0.983122	0.983181	0.98308	0.982811	0.98236	0.981705	0.980815	0.979645	0.978135	0.976199	0.97372	0.97053	0.966386	0.960925	0.953598	0.943535	0.929318	0.90856	0.877189	0.828514	0.753625	0.648975	0.536272	0.510433	0.588546	0.620129	0.618706
0.90962	0.849622	0.866979	0.891489	0.894951	0.885861	0.885081	0.906415	0.926047	0.940834	0.951549	0.959334	0.965084	0.969412	0.972728	0.975307	0.977333	0.978935	0.9802	0.981193	0.981958	0.982524	0.982912	0.983135	0.983199	0.983102	0.982839	0.982394	0.981747	0.980866	0.979708	0.978214	0.976298	0.973845	0.970691	0.966594	0.961203	0.953975	0.944062	0.930078	0.909696	0.878945	0.831282	0.757841	0.654486	0.541196	0.506647	0.586035	0.619835	0.619383
0.90997	0.850001	0.866878	0.891495	0.895088	0.886066	0.88502	0.90627	0.925916	0.940733	0.951473	0.959278	0.965042	0.969381	0.972705	0.97529	0.977321	0.978927	0.980197	0.981193	0.981961	0.98253	0.982922	0.983149	0.983216	0.983124	0.982866	0.982428	0.981788	0.980917	0.979771	0.978292	0.976396	0.973969	0.970849	0.966801	0.961477	0.954347	0.94458	0.930824	0.910809	0.880665	0.833992	0.76198	0.659954	0.546222	0.503027	0.583403	0.619456	0.620047
0.910318	0.850382	0.866777	0.891499	0.895223	0.886272	0.884961	0.906124	0.925786	0.940631	0.951396	0.959221	0.964999	0.969349	0.972681	0.975272	0.977309	0.978919	0.980193	0.981193	0.981963	0.982536	0.982931	0.983162	0.983233	0.983146	0.982893	0.982461	0.981829	0.980968	0.979834	0.978369	0.976493	0.974092	0.971006	0.967005	0.961747	0.954713	0.945091	0.931557	0.911901	0.882349	0.836643	0.766044	0.665377	0.551338	0.499645	0.58065	0.61899	0.620696
0.910664	0.850764	0.866677	0.891503	0.895358	0.886477	0.884905	0.90598	0.925655	0.940529	0.95132	0.959164	0.964957	0.969317	0.972658	0.975255	0.977297	0.978911	0.980189	0.981192	0.981966	0.982542	0.98294	0.983175	0.98325	0.983168	0.98292	0.982494	0.98187	0.981018	0.979896	0.978446	0.976589	0.974213	0.971161	0.967206	0.962013	0.955075	0.945593	0.932278	0.912972	0.883998	0.839238	0.770032	0.67075	0.556535	0.496612	0.577779	0.618434	0.621323
0.911009	0.851147	0.866576	0.891505	0.895491	0.886682	0.884851	0.905835	0.925525	0.940427	0.951243	0.959107	0.964914	0.969285	0.972634	0.975238	0.977285	0.978904	0.980185	0.981191	0.981969	0.982548	0.98295	0.983188	0.983267	0.983189	0.982947	0.982527	0.981911	0.981068	0.979957	0.978522	0.976684	0.974333	0.971314	0.967405	0.962277	0.955431	0.946087	0.932987	0.914023	0.885613	0.841777	0.773944	0.676071	0.561803	0.494111	0.574791	0.617785	0.621927
0.911352	0.851532	0.866475	0.891507	0.895623	0.886886	0.8848	0.905691	0.925394	0.940325	0.951166	0.95905	0.964872	0.969253	0.97261	0.975221	0.977272	0.978896	0.98018	0.981191	0.981971	0.982554	0.982959	0.9832	0.983284	0.98321	0.982973	0.98256	0.981951	0.981117	0.980018	0.978597	0.976778	0.974451	0.971466	0.967602	0.962536	0.955782	0.946574	0.933683	0.915054	0.887194	0.844263	0.777783	0.681338	0.567133	0.492623	0.571689	0.617042	0.622502
0.911694	0.851919	0.866375	0.891507	0.895754	0.88709	0.884752	0.905548	0.925263	0.940223	0.95109	0.958992	0.964829	0.969221	0.972586	0.975203	0.97726	0.978888	0.980176	0.98119	0.981974	0.982559	0.982968	0.983213	0.983301	0.983231	0.982999	0.982592	0.981991	0.981166	0.980078	0.978672	0.976871	0.974569	0.971615	0.967796	0.962793	0.956128	0.947053	0.934367	0.916066	0.888743	0.846695	0.781547	0.686546	0.572516	0.492968	0.568475	0.616201	0.623044
0.912034	0.852306	0.866274	0.891507	0.895883	0.887293	0.884706	0.905405	0.925132	0.94012	0.951013	0.958935	0.964786	0.969189	0.972563	0.975186	0.977248	0.97888	0.980172	0.981189	0.981976	0.982565	0.982977	0.983226	0.983317	0.983252	0.983025	0.982624	0.98203	0.981214	0.980138	0.978746	0.976963	0.974685	0.971764	0.967988	0.963046	0.956469	0.947525	0.93504	0.917059	0.890261	0.849075	0.785238	0.691695	0.577944	0.494196	0.565154	0.615261	0.62355
0.912373	0.852695	0.866174	0.891506	0.896011	0.887496	0.884664	0.905262	0.925002	0.940018	0.950935	0.958877	0.964743	0.969157	0.972539	0.975168	0.977235	0.978872	0.980168	0.981188	0.981979	0.982571	0.982986	0.983238	0.983333	0.983273	0.983051	0.982656	0.982069	0.981262	0.980197	0.978819	0.977054	0.9748	0.97191	0.968177	0.963296	0.956805	0.94799	0.935701	0.918033	0.891747	0.851405	0.788857	0.696782	0.583409	0.496	0.561729	0.614218	0.624016
0.91271	0.853084	0.866074	0.891503	0.896139	0.887699	0.884624	0.90512	0.924871	0.939915	0.950858	0.958819	0.9647	0.969125	0.972514	0.97515	0.977223	0.978863	0.980163	0.981187	0.981981	0.982576	0.982995	0.98325	0.98335	0.983294	0.983077	0.982688	0.982108	0.98131	0.980256	0.978892	0.977145	0.974914	0.972055	0.968365	0.963543	0.957137	0.948448	0.936352	0.918989	0.893203	0.853685	0.792404	0.701805	0.588904	0.498248	0.558207	0.613072	0.624439
0.913045	0.853475	0.865974	0.8915	0.896264	0.887901	0.884587	0.904978	0.92474	0.939812	0.95078	0.958762	0.964656	0.969092	0.97249	0.975133	0.97721	0.978855	0.980159	0.981186	0.981983	0.982581	0.983003	0.983262	0.983366	0.983314	0.983102	0.982719	0.982147	0.981357	0.980314	0.978963	0.977234	0.975026	0.972199	0.96855	0.963786	0.957464	0.948898	0.936991	0.919927	0.89463	0.855916	0.79588	0.706762	0.594421	0.500865	0.554593	0.611819	0.624815
0.913379	0.853867	0.865874	0.891496	0.896389	0.888103	0.884553	0.904837	0.924609	0.939709	0.950703	0.958704	0.964613	0.96906	0.972466	0.975115	0.977198	0.978847	0.980154	0.981185	0.981985	0.982587	0.983012	0.983274	0.983381	0.983334	0.983127	0.98275	0.982185	0.981404	0.980371	0.979035	0.977323	0.975138	0.972341	0.968733	0.964027	0.957787	0.949342	0.93762	0.920848	0.896028	0.858101	0.799287	0.711653	0.599954	0.503798	0.550894	0.610458	0.625141
0.913711	0.854259	0.865774	0.891491	0.896513	0.888304	0.884523	0.904696	0.924478	0.939606	0.950625	0.958645	0.96457	0.969027	0.972442	0.975097	0.977185	0.978838	0.98015	0.981184	0.981987	0.982592	0.98302	0.983286	0.983397	0.983354	0.983152	0.982781	0.982223	0.981451	0.980429	0.979105	0.977411	0.975248	0.972481	0.968914	0.964264	0.958105	0.949779	0.938238	0.921753	0.897399	0.860239	0.802624	0.716474	0.605497	0.507009	0.54712	0.608988	0.625412
0.914042	0.854653	0.865674	0.891485	0.896635	0.888505	0.884495	0.904556	0.924347	0.939502	0.950547	0.958587	0.964526	0.968995	0.972417	0.975079	0.977172	0.97883	0.980145	0.981183	0.981989	0.982597	0.983029	0.983298	0.983413	0.983374	0.983177	0.982812	0.98226	0.981497	0.980485	0.979175	0.977498	0.975357	0.97262	0.969093	0.964499	0.958419	0.95021	0.938846	0.92264	0.898741	0.862331	0.805895	0.721227	0.611044	0.510468	0.54328	0.607406	0.625627
0.914371	0.855047	0.865575	0.891478	0.896756	0.888705	0.884471	0.904416	0.924216	0.939399	0.950469	0.958529	0.964482	0.968962	0.972393	0.975061	0.977159	0.978822	0.98014	0.981181	0.981991	0.982602	0.983037	0.98331	0.983428	0.983394	0.983202	0.982842	0.982298	0.981543	0.980542	0.979245	0.977584	0.975466	0.972757	0.96927	0.964731	0.958729	0.950635	0.939445	0.923512	0.900058	0.86438	0.809098	0.725908	0.616588	0.51415	0.539386	0.605711	0.625782
0.914698	0.855442	0.865476	0.89147	0.896877	0.888904	0.88445	0.904276	0.924085	0.939295	0.950391	0.95847	0.964439	0.968929	0.972368	0.975043	0.977147	0.978813	0.980135	0.98118	0.981993	0.982607	0.983045	0.983321	0.983444	0.983413	0.983226	0.982872	0.982335	0.981588	0.980597	0.979313	0.97767	0.975573	0.972893	0.969445	0.964959	0.959035	0.951053	0.940033	0.924368	0.901348	0.866385	0.812235	0.730518	0.622124	0.518033	0.535451	0.603902	0.625873
0.915024	0.855838	0.865377	0.891462	0.896995	0.889103	0.884432	0.904138	0.923954	0.939191	0.950312	0.958412	0.964395	0.968896	0.972344	0.975025	0.977134	0.978804	0.980131	0.981178	0.981994	0.982612	0.983053	0.983333	0.983459	0.983433	0.98325	0.982902	0.982371	0.981633	0.980652	0.979382	0.977754	0.975679	0.973027	0.969618	0.965185	0.959336	0.951464	0.940612	0.925209	0.902612	0.868348	0.815308	0.735056	0.627648	0.5221	0.53149	0.601978	0.625899
0.915349	0.856234	0.865278	0.891452	0.897113	0.889302	0.884419	0.903999	0.923823	0.939087	0.950234	0.958353	0.964351	0.968863	0.972319	0.975007	0.977121	0.978796	0.980126	0.981177	0.981996	0.982617	0.983061	0.983344	0.983474	0.983452	0.983274	0.982932	0.982408	0.981678	0.980707	0.979449	0.977838	0.975784	0.97316	0.969789	0.965409	0.959633	0.95187	0.941182	0.926035	0.903852	0.87027	0.818318	0.739522	0.633153	0.526334	0.527522	0.599938	0.625855
0.915672	0.856631	0.865179	0.891442	0.89723	0.8895	0.884408	0.903861	0.923692	0.938983	0.950155	0.958294	0.964307	0.96883	0.972294	0.974988	0.977108	0.978787	0.980121	0.981175	0.981998	0.982621	0.983069	0.983355	0.983489	0.983471	0.983298	0.982961	0.982444	0.981722	0.980761	0.979516	0.977921	0.975888	0.973292	0.969958	0.965629	0.959927	0.95227	0.941742	0.926846	0.905068	0.872152	0.821265	0.743914	0.638636	0.530718	0.523567	0.597781	0.625738
0.915993	0.857029	0.865081	0.89143	0.897345	0.889697	0.884402	0.903724	0.923561	0.938879	0.950076	0.958235	0.964262	0.968797	0.97227	0.97497	0.977095	0.978778	0.980116	0.981173	0.981999	0.982626	0.983077	0.983367	0.983504	0.98349	0.983322	0.98299	0.98248	0.981766	0.980815	0.979582	0.978003	0.975991	0.973422	0.970125	0.965847	0.960216	0.952664	0.942294	0.927643	0.90626	0.873995	0.824151	0.748233	0.644093	0.53524	0.519652	0.595506	0.625547
0.916313	0.857427	0.864983	0.891418	0.897459	0.889894	0.884399	0.903587	0.92343	0.938775	0.949997	0.958176	0.964218	0.968764	0.972245	0.974952	0.977081	0.978769	0.980111	0.981172	0.982001	0.98263	0.983084	0.983378	0.983518	0.983509	0.983345	0.983019	0.982515	0.981809	0.980869	0.979648	0.978085	0.976093	0.973551	0.97029	0.966062	0.960502	0.953053	0.942836	0.928426	0.90743	0.875799	0.826976	0.752479	0.649518	0.539887	0.515806	0.593115	0.625278
0.916631	0.857826	0.864885	0.891405	0.897573	0.89009	0.8844	0.903451	0.923298	0.93867	0.949918	0.958117	0.964174	0.96873	0.97222	0.974933	0.977068	0.97876	0.980105	0.98117	0.982002	0.982635	0.983092	0.983389	0.983533	0.983527	0.983369	0.983048	0.98255	0.981852	0.980921	0.979713	0.978165	0.976193	0.973679	0.970453	0.966274	0.960784	0.953436	0.943371	0.929195	0.908576	0.877566	0.829743	0.756651	0.654908	0.544646	0.512069	0.590606	0.624929
0.916948	0.858225	0.864787	0.891391	0.897685	0.890286	0.884406	0.903315	0.923167	0.938566	0.949839	0.958057	0.964129	0.968697	0.972195	0.974915	0.977055	0.978751	0.9801	0.981168	0.982003	0.982639	0.9831	0.983399	0.983547	0.983546	0.983392	0.983077	0.982585	0.981895	0.980974	0.979778	0.978245	0.976293	0.973805	0.970614	0.966484	0.961062	0.953813	0.943896	0.92995	0.909701	0.879296	0.832452	0.76075	0.66026	0.549507	0.508491	0.587981	0.624497
0.917264	0.858625	0.86469	0.891376	0.897795	0.89048	0.884415	0.90318	0.923036	0.938461	0.94976	0.957998	0.964085	0.968663	0.97217	0.974896	0.977041	0.978742	0.980095	0.981166	0.982004	0.982643	0.983107	0.98341	0.983561	0.983564	0.983415	0.983105	0.98262	0.981937	0.981026	0.979842	0.978325	0.976392	0.97393	0.970774	0.966692	0.961337	0.954185	0.944414	0.930693	0.910804	0.880991	0.835104	0.764776	0.665569	0.554458	0.505142	0.58524	0.623979
0.917578	0.859024	0.864593	0.89136	0.897905	0.890675	0.884429	0.903045	0.922905	0.938356	0.94968	0.957938	0.96404	0.96863	0.972144	0.974877	0.977028	0.978733	0.980089	0.981164	0.982006	0.982648	0.983114	0.983421	0.983576	0.983582	0.983437	0.983133	0.982654	0.98198	0.981078	0.979905	0.978403	0.97649	0.974053	0.970932	0.966897	0.961608	0.954552	0.944923	0.931423	0.911886	0.882651	0.8377	0.768729	0.670834	0.559491	0.502125	0.582385	0.623373
0.91789	0.859425	0.864497	0.891344	0.898014	0.890868	0.884448	0.902911	0.922774	0.938251	0.9496	0.957879	0.963995	0.968596	0.972119	0.974859	0.977014	0.978724	0.980084	0.981162	0.982007	0.982652	0.983121	0.983431	0.98359	0.9836	0.98346	0.983161	0.982688	0.982021	0.981129	0.979968	0.978481	0.976587	0.974175	0.971088	0.967099	0.961876	0.954913	0.945425	0.93214	0.912948	0.884276	0.840242	0.77261	0.67605	0.564596	0.499621	0.579417	0.622676
0.918201	0.859825	0.864401	0.891326	0.898121	0.891061	0.884472	0.902778	0.922643	0.938146	0.94952	0.957819	0.96395	0.968562	0.972094	0.97484	0.977001	0.978715	0.980079	0.98116	0.982008	0.982656	0.983129	0.983442	0.983604	0.983618	0.983482	0.983188	0.982722	0.982063	0.981179	0.98003	0.978558	0.976683	0.974296	0.971242	0.967299	0.96214	0.95527	0.945919	0.932846	0.91399	0.885869	0.842731	0.776418	0.681215	0.569763	0.498097	0.576339	0.621887
0.918511	0.860226	0.864305	0.891308	0.898227	0.891253	0.884503	0.902645	0.922512	0.938041	0.94944	0.957759	0.963905	0.968528	0.972068	0.974821	0.976987	0.978706	0.980073	0.981158	0.982008	0.98266	0.983136	0.983452	0.983617	0.983636	0.983504	0.983216	0.982756	0.982104	0.98123	0.980092	0.978634	0.976778	0.974416	0.971395	0.967497	0.962401	0.955621	0.946405	0.933539	0.915013	0.88743	0.845167	0.780155	0.686327	0.574985	0.498382	0.573154	0.621002
0.918819	0.860627	0.86421	0.891289	0.898333	0.891445	0.884547	0.902513	0.922381	0.937936	0.94936	0.957699	0.96386	0.968494	0.972043	0.974802	0.976974	0.978696	0.980067	0.981155	0.982009	0.982664	0.983143	0.983462	0.983631	0.983653	0.983526	0.983243	0.982789	0.982144	0.981279	0.980153	0.97871	0.976873	0.974535	0.971546	0.967692	0.962658	0.955968	0.946884	0.93422	0.916016	0.888958	0.847552	0.783822	0.691383	0.580254	0.499528	0.569866	0.620021
0.919125	0.861028	0.864115	0.891269	0.898437	0.891636	0.88461	0.902381	0.92225	0.93783	0.94928	0.957638	0.963815	0.96846	0.972017	0.974783	0.97696	0.978687	0.980062	0.981153	0.98201	0.982667	0.983149	0.983472	0.983644	0.98367	0.983548	0.98327	0.982822	0.982185	0.981329	0.980214	0.978785	0.976966	0.974652	0.971696	0.967886	0.962912	0.95631	0.947355	0.93489	0.917001	0.890456	0.849887	0.787418	0.69638	0.585561	0.501231	0.566478	0.61894
0.91943	0.861429	0.86402	0.891249	0.89854	0.891826	0.884683	0.90225	0.922119	0.937725	0.9492	0.957578	0.963769	0.968426	0.971992	0.974764	0.976946	0.978677	0.980056	0.981151	0.982011	0.982671	0.983156	0.983482	0.983658	0.983688	0.98357	0.983296	0.982855	0.982225	0.981378	0.980274	0.978859	0.977058	0.974768	0.971843	0.968076	0.963163	0.956647	0.947819	0.935549	0.917968	0.891924	0.852173	0.790945	0.701318	0.590901	0.503366	0.562997	0.617757
0.919734	0.861831	0.863926	0.891227	0.898641	0.892015	0.884762	0.90212	0.921988	0.937619	0.949119	0.957517	0.963724	0.968392	0.971966	0.974745	0.976932	0.978668	0.98005	0.981148	0.982011	0.982675	0.983163	0.983492	0.983671	0.983705	0.983591	0.983323	0.982887	0.982265	0.981427	0.980334	0.978933	0.97715	0.974883	0.97199	0.968265	0.963411	0.956979	0.948277	0.936197	0.918917	0.893362	0.854412	0.794403	0.706195	0.596265	0.505859	0.559427	0.616472
0.920036	0.862232	0.863832	0.891205	0.898742	0.892204	0.884845	0.90199	0.921857	0.937513	0.949038	0.957457	0.963678	0.968358	0.97194	0.974726	0.976918	0.978658	0.980044	0.981146	0.982012	0.982678	0.98317	0.983502	0.983684	0.983722	0.983612	0.983349	0.98292	0.982304	0.981475	0.980393	0.979006	0.97724	0.974997	0.972134	0.968451	0.963656	0.957307	0.948727	0.936834	0.919848	0.894772	0.856603	0.797793	0.711008	0.601648	0.50866	0.555776	0.615082
0.920337	0.862634	0.863739	0.891182	0.898842	0.892392	0.884933	0.901861	0.921726	0.937407	0.948958	0.957396	0.963633	0.968323	0.971914	0.974706	0.976904	0.978649	0.980038	0.981143	0.982013	0.982682	0.983176	0.983511	0.983697	0.983739	0.983633	0.983375	0.982952	0.982343	0.981523	0.980452	0.979078	0.97733	0.97511	0.972277	0.968636	0.963897	0.95763	0.949171	0.937461	0.920763	0.896154	0.858749	0.801117	0.715756	0.607043	0.511732	0.552053	0.613585
0.920637	0.863035	0.863646	0.891158	0.89894	0.89258	0.885025	0.901732	0.921596	0.937301	0.948877	0.957335	0.963587	0.968289	0.971888	0.974687	0.97689	0.978639	0.980033	0.981141	0.982013	0.982685	0.983182	0.983521	0.98371	0.983755	0.983654	0.983401	0.982983	0.982382	0.98157	0.98051	0.97915	0.977419	0.975221	0.972419	0.968818	0.964136	0.957949	0.949608	0.938077	0.921661	0.897509	0.860849	0.804374	0.720438	0.612444	0.515047	0.548267	0.61198
0.920935	0.863437	0.863554	0.891133	0.899038	0.892766	0.88512	0.901605	0.921465	0.937195	0.948796	0.957274	0.963541	0.968254	0.971862	0.974668	0.976876	0.978629	0.980026	0.981138	0.982013	0.982689	0.983189	0.98353	0.983723	0.983772	0.983675	0.983427	0.983015	0.98242	0.981617	0.980567	0.979221	0.977507	0.975331	0.972559	0.968998	0.964371	0.958264	0.950039	0.938684	0.922543	0.898836	0.862906	0.807567	0.725054	0.617847	0.518581	0.544428	0.610266
0.921231	0.863838	0.863463	0.891108	0.899134	0.892952	0.885219	0.901478	0.921334	0.937088	0.948714	0.957213	0.963495	0.96822	0.971836	0.974648	0.976862	0.97862	0.98002	0.981135	0.982014	0.982692	0.983195	0.98354	0.983736	0.983788	0.983696	0.983452	0.983046	0.982459	0.981664	0.980624	0.979291	0.977595	0.975441	0.972697	0.969176	0.964604	0.958575	0.950463	0.93928	0.923409	0.900138	0.864921	0.810695	0.729601	0.623244	0.522312	0.54055	0.608441
0.921527	0.86424	0.863371	0.891082	0.899229	0.893137	0.885321	0.901351	0.921203	0.936982	0.948633	0.957152	0.963449	0.968185	0.97181	0.974629	0.976848	0.97861	0.980014	0.981132	0.982014	0.982695	0.983201	0.983549	0.983748	0.983804	0.983716	0.983478	0.983077	0.982497	0.98171	0.980681	0.979361	0.977681	0.975549	0.972834	0.969352	0.964834	0.958881	0.950881	0.939867	0.92426	0.901414	0.866893	0.81376	0.73408	0.628632	0.526224	0.536648	0.606505
0.92182	0.864641	0.863281	0.891055	0.899323	0.893321	0.885427	0.901226	0.921073	0.936875	0.948551	0.95709	0.963403	0.96815	0.971784	0.974609	0.976833	0.9786	0.980008	0.981129	0.982014	0.982698	0.983207	0.983558	0.983761	0.983821	0.983736	0.983503	0.983108	0.982534	0.981756	0.980737	0.97943	0.977767	0.975656	0.97297	0.969526	0.965061	0.959183	0.951293	0.940445	0.925096	0.902666	0.868825	0.816763	0.73849	0.634005	0.5303	0.532738	0.604457
0.922113	0.865042	0.863191	0.891027	0.899416	0.893505	0.885536	0.901101	0.920942	0.936769	0.94847	0.957029	0.963357	0.968115	0.971758	0.97459	0.976819	0.97859	0.980002	0.981126	0.982014	0.982701	0.983213	0.983567	0.983773	0.983837	0.983757	0.983528	0.983138	0.982571	0.981801	0.980793	0.979498	0.977852	0.975762	0.973104	0.969698	0.965285	0.959481	0.951699	0.941013	0.925917	0.903893	0.870716	0.819705	0.74283	0.63936	0.534525	0.528841	0.602296
0.922404	0.865444	0.863101	0.890998	0.899508	0.893687	0.885647	0.900977	0.920812	0.936662	0.948388	0.956967	0.96331	0.96808	0.971731	0.97457	0.976805	0.97858	0.979995	0.981123	0.982014	0.982704	0.983219	0.983576	0.983786	0.983852	0.983777	0.983552	0.983169	0.982608	0.981846	0.980848	0.979566	0.977936	0.975867	0.973237	0.969868	0.965507	0.959776	0.952099	0.941572	0.926723	0.905097	0.872569	0.822588	0.7471	0.644691	0.538887	0.524982	0.600021
0.922693	0.865844	0.863012	0.890969	0.899599	0.893869	0.885762	0.900853	0.920681	0.936555	0.948306	0.956906	0.963264	0.968045	0.971705	0.97455	0.97679	0.97857	0.979989	0.98112	0.982014	0.982707	0.983225	0.983585	0.983798	0.983868	0.983796	0.983577	0.983199	0.982645	0.981891	0.980903	0.979634	0.978019	0.975971	0.973368	0.970036	0.965725	0.960066	0.952494	0.942122	0.927516	0.906278	0.874384	0.825411	0.7513	0.649994	0.543372	0.521188	0.597633
0.922982	0.866245	0.862924	0.890939	0.899689	0.894051	0.885879	0.90073	0.920551	0.936448	0.948224	0.956844	0.963217	0.96801	0.971678	0.97453	0.976776	0.978559	0.979983	0.981117	0.982014	0.98271	0.983231	0.983594	0.98381	0.983884	0.983816	0.983601	0.983228	0.982681	0.981936	0.980957	0.9797	0.978101	0.976074	0.973498	0.970202	0.965942	0.960353	0.952882	0.942664	0.928294	0.907436	0.876161	0.828176	0.75543	0.655267	0.54797	0.517498	0.595133
0.923269	0.866645	0.862836	0.890909	0.899778	0.894231	0.885998	0.900609	0.920421	0.936341	0.948142	0.956782	0.96317	0.967975	0.971652	0.97451	0.976761	0.978549	0.979976	0.981114	0.982014	0.982713	0.983236	0.983602	0.983822	0.983899	0.983835	0.983625	0.983258	0.982717	0.98198	0.981011	0.979766	0.978183	0.976176	0.973627	0.970367	0.966155	0.960635	0.953265	0.943197	0.929059	0.908572	0.877902	0.830885	0.759489	0.660504	0.552669	0.513959	0.59252
0.923554	0.867046	0.862749	0.890877	0.899866	0.894411	0.886121	0.900487	0.92029	0.936234	0.948059	0.95672	0.963124	0.96794	0.971625	0.97449	0.976747	0.978539	0.97997	0.981111	0.982014	0.982716	0.983242	0.983611	0.983833	0.983915	0.983855	0.983649	0.983287	0.982753	0.982023	0.981064	0.979832	0.978264	0.976277	0.973754	0.970529	0.966366	0.960915	0.953643	0.943722	0.929811	0.909686	0.879608	0.833537	0.763477	0.665704	0.557459	0.510636	0.589795
0.923838	0.867446	0.862663	0.890845	0.899952	0.894589	0.886245	0.900367	0.92016	0.936126	0.947977	0.956657	0.963077	0.967904	0.971598	0.97447	0.976732	0.978529	0.979963	0.981107	0.982013	0.982718	0.983248	0.98362	0.983845	0.98393	0.983874	0.983673	0.983316	0.982789	0.982067	0.981117	0.979897	0.978344	0.976377	0.97388	0.97069	0.966575	0.96119	0.954016	0.944239	0.930551	0.91078	0.881279	0.836135	0.767396	0.670862	0.562331	0.50763	0.586961
0.924121	0.867845	0.862577	0.890812	0.900038	0.894767	0.886372	0.900247	0.92003	0.936019	0.947894	0.956595	0.96303	0.967869	0.971572	0.97445	0.976717	0.978518	0.979956	0.981104	0.982013	0.982721	0.983253	0.983628	0.983857	0.983945	0.983893	0.983696	0.983345	0.982824	0.98211	0.98117	0.979961	0.978424	0.976476	0.974004	0.970849	0.966781	0.961462	0.954383	0.944747	0.931277	0.911853	0.882916	0.83868	0.771245	0.675975	0.567275	0.505108	0.584018
0.924403	0.868244	0.862492	0.890779	0.900123	0.894945	0.886501	0.900129	0.9199	0.935911	0.947811	0.956532	0.962983	0.967833	0.971545	0.97443	0.976702	0.978508	0.97995	0.981101	0.982013	0.982723	0.983258	0.983636	0.983868	0.98396	0.983912	0.98372	0.983374	0.982859	0.982152	0.981222	0.980025	0.978503	0.976574	0.974128	0.971006	0.966984	0.961731	0.954745	0.945248	0.931991	0.912906	0.88452	0.841172	0.775024	0.681042	0.572284	0.503498	0.580969
0.924683	0.868643	0.862408	0.890744	0.900206	0.895121	0.886632	0.900011	0.91977	0.935804	0.947729	0.95647	0.962935	0.967797	0.971518	0.97441	0.976687	0.978497	0.979943	0.981097	0.982012	0.982726	0.983264	0.983644	0.98388	0.983975	0.983931	0.983743	0.983402	0.982894	0.982194	0.981273	0.980088	0.978581	0.976671	0.97425	0.971162	0.967186	0.961996	0.955102	0.945742	0.932693	0.913939	0.886092	0.843612	0.778735	0.686059	0.577348	0.503701	0.577817
0.924962	0.869042	0.862325	0.890709	0.900289	0.895296	0.886765	0.899894	0.919641	0.935696	0.947645	0.956407	0.962888	0.967762	0.971491	0.97439	0.976672	0.978487	0.979936	0.981094	0.982012	0.982728	0.983269	0.983653	0.983891	0.983989	0.983949	0.983766	0.983431	0.982928	0.982236	0.981325	0.980151	0.978658	0.976768	0.974371	0.971316	0.967385	0.962257	0.955454	0.946227	0.933384	0.914954	0.887632	0.846002	0.782377	0.691024	0.582461	0.50475	0.574565
0.925239	0.86944	0.862242	0.890674	0.90037	0.895471	0.8869	0.899777	0.919511	0.935588	0.947562	0.956344	0.962841	0.967726	0.971464	0.974369	0.976657	0.978476	0.979929	0.98109	0.982011	0.98273	0.983274	0.983661	0.983902	0.984004	0.983967	0.983789	0.983459	0.982962	0.982278	0.981375	0.980213	0.978735	0.976863	0.974491	0.971468	0.967581	0.962516	0.955801	0.946706	0.934063	0.915949	0.889142	0.848343	0.785951	0.695934	0.587615	0.506344	0.571218
0.925516	0.869838	0.86216	0.890637	0.900451	0.895645	0.887037	0.899662	0.919381	0.93548	0.947479	0.956281	0.962793	0.96769	0.971436	0.974349	0.976642	0.978465	0.979922	0.981086	0.98201	0.982732	0.983279	0.983669	0.983913	0.984018	0.983986	0.983811	0.983486	0.982996	0.982319	0.981426	0.980275	0.978811	0.976957	0.974609	0.971619	0.967775	0.962771	0.956143	0.947177	0.93473	0.916927	0.890622	0.850635	0.789457	0.700789	0.592803	0.50836	0.56778
0.92579	0.870235	0.862079	0.8906	0.90053	0.895818	0.887175	0.899547	0.919252	0.935372	0.947396	0.956218	0.962746	0.967654	0.971409	0.974328	0.976627	0.978455	0.979915	0.981083	0.98201	0.982735	0.983284	0.983676	0.983924	0.984033	0.984004	0.983834	0.983514	0.98303	0.98236	0.981476	0.980336	0.978886	0.977051	0.974726	0.971767	0.967967	0.963023	0.956481	0.947641	0.935387	0.917887	0.892072	0.85288	0.792898	0.705586	0.598017	0.510726	0.564258
0.926064	0.870632	0.861999	0.890563	0.900608	0.89599	0.887316	0.899434	0.919122	0.935264	0.947312	0.956155	0.962698	0.967618	0.971382	0.974308	0.976612	0.978444	0.979908	0.981079	0.982009	0.982737	0.983289	0.983684	0.983935	0.984047	0.984022	0.983856	0.983541	0.983063	0.982401	0.981525	0.980397	0.978961	0.977143	0.974842	0.971915	0.968157	0.963272	0.956814	0.948098	0.936032	0.918829	0.893493	0.855079	0.796272	0.710323	0.603253	0.513393	0.560658
0.926336	0.871028	0.861919	0.890524	0.900686	0.896162	0.887458	0.899321	0.918993	0.935156	0.947228	0.956092	0.96265	0.967581	0.971354	0.974287	0.976597	0.978433	0.979901	0.981075	0.982008	0.982739	0.983294	0.983692	0.983946	0.984061	0.98404	0.983878	0.983568	0.983096	0.982441	0.981574	0.980457	0.979035	0.977235	0.974957	0.972061	0.968345	0.963517	0.957142	0.948548	0.936668	0.919754	0.894887	0.857233	0.799581	0.714999	0.608504	0.516326	0.556988
0.926607	0.871424	0.86184	0.890485	0.900762	0.896332	0.887601	0.899209	0.918864	0.935048	0.947145	0.956028	0.962602	0.967545	0.971327	0.974267	0.976582	0.978422	0.979894	0.981071	0.982007	0.98274	0.983298	0.9837	0.983956	0.984075	0.984057	0.9839	0.983595	0.983129	0.982481	0.981623	0.980516	0.979108	0.977326	0.975071	0.972205	0.96853	0.96376	0.957466	0.948992	0.937292	0.920663	0.896253	0.859342	0.802826	0.719613	0.613764	0.519497	0.553257
0.926877	0.87182	0.861763	0.890446	0.900837	0.896502	0.887746	0.899098	0.918735	0.934939	0.947061	0.955964	0.962554	0.967509	0.971299	0.974246	0.976566	0.978411	0.979887	0.981067	0.982006	0.982742	0.983303	0.983707	0.983967	0.984089	0.984075	0.983922	0.983622	0.983162	0.982521	0.981671	0.980575	0.97918	0.977416	0.975184	0.972347	0.968713	0.963999	0.957786	0.949429	0.937907	0.921555	0.897593	0.861407	0.806008	0.724164	0.619027	0.522883	0.549475
0.927146	0.872215	0.861686	0.890405	0.900912	0.896671	0.887892	0.898988	0.918606	0.934831	0.946976	0.955901	0.962506	0.967472	0.971272	0.974225	0.976551	0.9784	0.979879	0.981063	0.982005	0.982744	0.983308	0.983714	0.983977	0.984103	0.984092	0.983944	0.983649	0.983194	0.98256	0.981719	0.980634	0.979252	0.977505	0.975295	0.972488	0.968894	0.964236	0.958102	0.949859	0.938512	0.922431	0.898906	0.863431	0.809127	0.72865	0.624289	0.526463	0.545656
0.927413	0.872609	0.86161	0.890364	0.900985	0.896839	0.88804	0.898879	0.918477	0.934722	0.946892	0.955837	0.962458	0.967436	0.971244	0.974204	0.976535	0.978389	0.979872	0.981059	0.982004	0.982746	0.983312	0.983722	0.983988	0.984116	0.98411	0.983965	0.983675	0.983226	0.982599	0.981767	0.980692	0.979324	0.977593	0.975405	0.972628	0.969074	0.96447	0.958413	0.950284	0.939106	0.923292	0.900194	0.865413	0.812185	0.733071	0.629545	0.530221	0.541813
0.927679	0.873003	0.861534	0.890323	0.901057	0.897006	0.888189	0.898771	0.918349	0.934614	0.946808	0.955773	0.962409	0.967399	0.971216	0.974183	0.97652	0.978378	0.979865	0.981055	0.982003	0.982748	0.983317	0.983729	0.983998	0.98413	0.984127	0.983986	0.983701	0.983258	0.982638	0.981814	0.980749	0.979394	0.977681	0.975515	0.972766	0.969251	0.964701	0.95872	0.950702	0.939692	0.924138	0.901458	0.867354	0.815182	0.737426	0.634789	0.534142	0.537962
0.927943	0.873396	0.86146	0.89028	0.901129	0.897172	0.888339	0.898664	0.91822	0.934505	0.946723	0.955709	0.962361	0.967363	0.971189	0.974162	0.976504	0.978367	0.979857	0.981051	0.982002	0.982749	0.983321	0.983736	0.984008	0.984143	0.984144	0.984007	0.983727	0.983289	0.982676	0.981861	0.980807	0.979465	0.977767	0.975623	0.972903	0.969426	0.964929	0.959023	0.951114	0.940268	0.924969	0.902697	0.869256	0.818119	0.741715	0.640018	0.53821	0.534122
0.928207	0.873788	0.861387	0.890238	0.901199	0.897337	0.888491	0.898558	0.918092	0.934396	0.946639	0.955645	0.962312	0.967326	0.971161	0.974141	0.976489	0.978356	0.97985	0.981046	0.982	0.982751	0.983325	0.983743	0.984018	0.984156	0.984161	0.984028	0.983753	0.983321	0.982714	0.981907	0.980863	0.979534	0.977853	0.97573	0.973038	0.969599	0.965154	0.959322	0.95152	0.940835	0.925785	0.903912	0.871119	0.820998	0.745936	0.645226	0.542414	0.530318
0.928469	0.87418	0.861315	0.890194	0.901268	0.897502	0.888643	0.898453	0.917963	0.934287	0.946554	0.95558	0.962264	0.967289	0.971133	0.97412	0.976473	0.978345	0.979842	0.981042	0.981999	0.982752	0.983329	0.98375	0.984028	0.98417	0.984177	0.984049	0.983778	0.983352	0.982752	0.981953	0.980919	0.979603	0.977938	0.975836	0.973172	0.96977	0.965377	0.959617	0.951921	0.941393	0.926588	0.905104	0.872944	0.823819	0.750091	0.650411	0.54674	0.526575
0.92873	0.874572	0.861244	0.89015	0.901337	0.897665	0.888797	0.898349	0.917835	0.934178	0.946469	0.955516	0.962215	0.967252	0.971105	0.974099	0.976457	0.978333	0.979835	0.981038	0.981998	0.982754	0.983334	0.983757	0.984038	0.984183	0.984194	0.98407	0.983803	0.983383	0.98279	0.981999	0.980975	0.979671	0.978023	0.975941	0.973305	0.969939	0.965597	0.959908	0.952315	0.941942	0.927376	0.906274	0.874732	0.826583	0.754178	0.655569	0.551179	0.52293
0.92899	0.874963	0.861174	0.890105	0.901404	0.897828	0.888951	0.898245	0.917707	0.934069	0.946384	0.955451	0.962166	0.967215	0.971077	0.974078	0.976441	0.978322	0.979827	0.981033	0.981996	0.982755	0.983338	0.983764	0.984048	0.984196	0.98421	0.98409	0.983829	0.983413	0.982827	0.982044	0.98103	0.979739	0.978106	0.976045	0.973436	0.970107	0.965814	0.960196	0.952704	0.942483	0.928151	0.907422	0.876484	0.829291	0.758198	0.660695	0.555719	0.519427
0.929248	0.875353	0.861104	0.89006	0.901471	0.89799	0.889107	0.898143	0.91758	0.93396	0.946299	0.955387	0.962117	0.967178	0.971048	0.974056	0.976426	0.97831	0.979819	0.981029	0.981995	0.982756	0.983342	0.983771	0.984057	0.984208	0.984227	0.984111	0.983854	0.983444	0.982864	0.982089	0.981085	0.979806	0.978189	0.976148	0.973565	0.970272	0.966029	0.96048	0.953088	0.943015	0.928912	0.908548	0.878201	0.831945	0.76215	0.665786	0.56035	0.516127
0.929505	0.875742	0.861036	0.890014	0.901536	0.898151	0.889264	0.898042	0.917452	0.933851	0.946214	0.955322	0.962068	0.967141	0.97102	0.974035	0.97641	0.978299	0.979811	0.981024	0.981993	0.982757	0.983346	0.983778	0.984067	0.984221	0.984243	0.984131	0.983878	0.983474	0.9829	0.982133	0.981139	0.979872	0.978271	0.97625	0.973694	0.970436	0.966241	0.96076	0.953466	0.943539	0.929661	0.909653	0.879883	0.834544	0.766035	0.67084	0.565065	0.513124
0.929761	0.876131	0.860969	0.889968	0.901601	0.898311	0.889421	0.897942	0.917325	0.933742	0.946129	0.955257	0.962019	0.967103	0.970992	0.974014	0.976394	0.978287	0.979804	0.98102	0.981992	0.982758	0.983349	0.983784	0.984076	0.984234	0.984259	0.984151	0.983903	0.983504	0.982937	0.982178	0.981193	0.979938	0.978352	0.976351	0.973821	0.970598	0.96645	0.961036	0.953839	0.944055	0.930397	0.910737	0.881532	0.837092	0.769852	0.675853	0.569852	0.510574
0.930016	0.876519	0.860903	0.889921	0.901664	0.898471	0.88958	0.897844	0.917197	0.933632	0.946043	0.955192	0.96197	0.967066	0.970963	0.973992	0.976378	0.978276	0.979796	0.981015	0.98199	0.98276	0.983353	0.983791	0.984086	0.984246	0.984275	0.984171	0.983927	0.983534	0.982973	0.982221	0.981246	0.980004	0.978433	0.976452	0.973947	0.970758	0.966658	0.961309	0.954206	0.944563	0.93112	0.911801	0.883147	0.839587	0.773603	0.680823	0.574705	0.508859
0.93027	0.876906	0.860839	0.889873	0.901727	0.898629	0.889739	0.897746	0.91707	0.933523	0.945958	0.955127	0.96192	0.967028	0.970935	0.973971	0.976362	0.978264	0.979788	0.981011	0.981988	0.982761	0.983357	0.983797	0.984095	0.984259	0.984291	0.98419	0.983951	0.983563	0.983009	0.982265	0.981299	0.980068	0.978512	0.976551	0.974071	0.970917	0.966862	0.961578	0.954569	0.945064	0.931831	0.912846	0.884731	0.842032	0.777287	0.685747	0.579616	0.50893
0.930522	0.877293	0.860775	0.889825	0.901788	0.898787	0.889899	0.897649	0.916943	0.933414	0.945872	0.955061	0.961871	0.966991	0.970906	0.973949	0.976345	0.978252	0.97978	0.981006	0.981986	0.982762	0.983361	0.983804	0.984104	0.984271	0.984306	0.98421	0.983975	0.983592	0.983044	0.982308	0.981352	0.980133	0.978591	0.976649	0.974194	0.971073	0.967065	0.961845	0.954926	0.945556	0.932531	0.913871	0.886283	0.844427	0.780905	0.690623	0.584576	0.50987
0.930773	0.877679	0.860713	0.889776	0.901849	0.898943	0.89006	0.897554	0.916817	0.933304	0.945786	0.954996	0.961821	0.966953	0.970878	0.973927	0.976329	0.978241	0.979772	0.981001	0.981984	0.982762	0.983364	0.98381	0.984113	0.984283	0.984322	0.984229	0.983999	0.983621	0.983079	0.982351	0.981404	0.980196	0.97867	0.976746	0.974316	0.971228	0.967265	0.962107	0.955279	0.946042	0.933218	0.914878	0.887804	0.846773	0.784457	0.695448	0.589579	0.511348
0.931023	0.878064	0.860651	0.889727	0.901909	0.899099	0.890221	0.89746	0.91669	0.933194	0.9457	0.954931	0.961772	0.966915	0.970849	0.973906	0.976313	0.978229	0.979764	0.980996	0.981983	0.982763	0.983368	0.983816	0.984122	0.984295	0.984337	0.984249	0.984023	0.98365	0.983114	0.982393	0.981456	0.980259	0.978747	0.976842	0.974437	0.971382	0.967462	0.962367	0.955627	0.94652	0.933895	0.915867	0.889296	0.849072	0.787944	0.700221	0.594618	0.513241
0.931272	0.878448	0.860591	0.889677	0.901967	0.899254	0.890383	0.897366	0.916564	0.933085	0.945614	0.954865	0.961722	0.966878	0.97082	0.973884	0.976297	0.978217	0.979756	0.980991	0.981981	0.982764	0.983371	0.983822	0.984131	0.984307	0.984353	0.984268	0.984046	0.983679	0.983149	0.982435	0.981507	0.980322	0.978824	0.976938	0.974557	0.971533	0.967657	0.962623	0.95597	0.94699	0.93456	0.916837	0.890758	0.851323	0.791366	0.70494	0.599687	0.515477
0.93152	0.878832	0.860533	0.889626	0.902025	0.899408	0.890546	0.897274	0.916438	0.932975	0.945528	0.954799	0.961672	0.96684	0.970791	0.973862	0.97628	0.978205	0.979747	0.980986	0.981979	0.982765	0.983374	0.983828	0.98414	0.984319	0.984368	0.984287	0.98407	0.983707	0.983183	0.982477	0.981558	0.980384	0.978901	0.977032	0.974675	0.971683	0.967851	0.962876	0.956308	0.947454	0.935214	0.91779	0.892191	0.85353	0.794725	0.709603	0.604779	0.518008
0.931766	0.879215	0.860475	0.889576	0.902082	0.899561	0.890709	0.897184	0.916312	0.932865	0.945441	0.954733	0.961622	0.966802	0.970763	0.97384	0.976264	0.978193	0.979739	0.980981	0.981977	0.982765	0.983378	0.983834	0.984149	0.984331	0.984383	0.984305	0.984093	0.983735	0.983218	0.982519	0.981608	0.980445	0.978976	0.977126	0.974792	0.971832	0.968041	0.963125	0.956642	0.947911	0.935858	0.918726	0.893597	0.855691	0.79802	0.714208	0.609888	0.520801
0.932012	0.879597	0.860419	0.889524	0.902138	0.899713	0.890873	0.897094	0.916186	0.932755	0.945355	0.954667	0.961572	0.966764	0.970734	0.973818	0.976247	0.978181	0.979731	0.980976	0.981974	0.982766	0.983381	0.98384	0.984158	0.984342	0.984398	0.984324	0.984116	0.983763	0.983252	0.98256	0.981658	0.980506	0.979051	0.977219	0.974908	0.971979	0.96823	0.963372	0.956971	0.948361	0.936491	0.919645	0.894975	0.857808	0.801253	0.718755	0.61501	0.523828
0.932256	0.879978	0.860364	0.889472	0.902193	0.899864	0.891037	0.897006	0.91606	0.932645	0.945268	0.954601	0.961522	0.966726	0.970704	0.973796	0.976231	0.978169	0.979723	0.980971	0.981972	0.982767	0.983384	0.983846	0.984166	0.984354	0.984413	0.984343	0.984138	0.983791	0.983285	0.9826	0.981707	0.980567	0.979125	0.977311	0.975023	0.972124	0.968417	0.963616	0.957296	0.948805	0.937114	0.920548	0.896327	0.859883	0.804424	0.723242	0.620138	0.527066
0.932499	0.880359	0.860311	0.889419	0.902248	0.900015	0.891202	0.896919	0.915935	0.932535	0.945182	0.954535	0.961471	0.966687	0.970675	0.973774	0.976214	0.978157	0.979714	0.980966	0.98197	0.982767	0.983387	0.983852	0.984175	0.984365	0.984427	0.984361	0.984161	0.983818	0.983319	0.982641	0.981757	0.980627	0.979199	0.977402	0.975137	0.972268	0.968601	0.963856	0.957616	0.949242	0.937727	0.921435	0.897652	0.861915	0.807534	0.727667	0.625267	0.530497
0.932741	0.880738	0.860258	0.889366	0.902301	0.900164	0.891367	0.896833	0.91581	0.932425	0.945095	0.954469	0.961421	0.966649	0.970646	0.973752	0.976198	0.978145	0.979706	0.980961	0.981968	0.982767	0.98339	0.983857	0.984183	0.984377	0.984442	0.984379	0.984183	0.983846	0.983352	0.982681	0.981805	0.980686	0.979272	0.977492	0.975249	0.97241	0.968783	0.964094	0.957932	0.949673	0.93833	0.922306	0.898952	0.863907	0.810584	0.732031	0.630393	0.534103
0.932981	0.881117	0.860208	0.889313	0.902353	0.900313	0.891533	0.896749	0.915685	0.932315	0.945008	0.954402	0.961371	0.966611	0.970617	0.973729	0.976181	0.978132	0.979697	0.980956	0.981965	0.982768	0.983393	0.983863	0.984192	0.984388	0.984457	0.984397	0.984206	0.983873	0.983385	0.982721	0.981854	0.980745	0.979344	0.977581	0.975361	0.972551	0.968964	0.964329	0.958244	0.950097	0.938924	0.923162	0.900228	0.865858	0.813575	0.736332	0.635511	0.537869
0.933221	0.881495	0.860158	0.889259	0.902405	0.90046	0.891699	0.896666	0.915561	0.932205	0.944921	0.954335	0.96132	0.966572	0.970588	0.973707	0.976164	0.97812	0.979689	0.98095	0.981963	0.982768	0.983396	0.983869	0.9842	0.984399	0.984471	0.984415	0.984228	0.9839	0.983417	0.98276	0.981902	0.980804	0.979416	0.97767	0.975471	0.97269	0.969142	0.964561	0.958552	0.950516	0.939508	0.924003	0.901478	0.86777	0.816507	0.74057	0.640617	0.541783
0.933459	0.881872	0.86011	0.889204	0.902455	0.900607	0.891866	0.896584	0.915436	0.932095	0.944834	0.954269	0.961269	0.966533	0.970558	0.973685	0.976147	0.978108	0.97968	0.980945	0.98196	0.982768	0.983399	0.983874	0.984208	0.98441	0.984485	0.984433	0.98425	0.983926	0.98345	0.9828	0.981949	0.980862	0.979487	0.977757	0.97558	0.972828	0.969318	0.96479	0.958856	0.950928	0.940083	0.92483	0.902706	0.869643	0.819382	0.744744	0.645706	0.545831
0.933697	0.882248	0.860064	0.889149	0.902505	0.900753	0.892033	0.896503	0.915312	0.931985	0.944746	0.954202	0.961218	0.966495	0.970529	0.973662	0.97613	0.978095	0.979672	0.98094	0.981958	0.982769	0.983402	0.983879	0.984216	0.984421	0.984499	0.984451	0.984271	0.983953	0.983482	0.982839	0.981997	0.980919	0.979557	0.977844	0.975689	0.972964	0.969492	0.965016	0.959156	0.951334	0.940648	0.925642	0.90391	0.871479	0.822201	0.748854	0.650774	0.550001
0.933933	0.882624	0.860019	0.889094	0.902553	0.900898	0.8922	0.896424	0.915188	0.931875	0.944659	0.954135	0.961168	0.966456	0.970499	0.97364	0.976113	0.978083	0.979663	0.980934	0.981955	0.982769	0.983405	0.983885	0.984224	0.984432	0.984513	0.984468	0.984293	0.983979	0.983514	0.982877	0.982043	0.980976	0.979627	0.97793	0.975796	0.973099	0.969665	0.96524	0.959452	0.951735	0.941205	0.92644	0.905091	0.873278	0.824963	0.7529	0.655819	0.554283
0.934168	0.882998	0.859975	0.889038	0.902601	0.901042	0.892367	0.896346	0.915064	0.931764	0.944572	0.954068	0.961117	0.966417	0.97047	0.973617	0.976096	0.978071	0.979654	0.980929	0.981953	0.982769	0.983407	0.98389	0.984232	0.984443	0.984527	0.984486	0.984314	0.984005	0.983545	0.982916	0.98209	0.981033	0.979696	0.978015	0.975902	0.973233	0.969835	0.965461	0.959744	0.95213	0.941754	0.927224	0.90625	0.875041	0.827672	0.75688	0.660836	0.558667
0.934402	0.883372	0.859933	0.888981	0.902648	0.901186	0.892535	0.89627	0.914941	0.931654	0.944484	0.954001	0.961065	0.966378	0.97044	0.973595	0.976079	0.978058	0.979645	0.980923	0.98195	0.982769	0.98341	0.983895	0.98424	0.984453	0.984541	0.984503	0.984336	0.984031	0.983577	0.982954	0.982136	0.981089	0.979765	0.9781	0.976007	0.973365	0.970004	0.965679	0.960032	0.952519	0.942294	0.927996	0.907388	0.87677	0.830326	0.760796	0.665822	0.563143
0.934635	0.883745	0.859893	0.888924	0.902694	0.901328	0.892703	0.896195	0.914818	0.931544	0.944396	0.953934	0.961014	0.966339	0.97041	0.973572	0.976062	0.978045	0.979636	0.980917	0.981947	0.982769	0.983412	0.9839	0.984248	0.984464	0.984555	0.98452	0.984357	0.984057	0.983608	0.982991	0.982182	0.981144	0.979833	0.978184	0.976111	0.973496	0.97017	0.965895	0.960317	0.952903	0.942825	0.928754	0.908505	0.878463	0.832928	0.764647	0.670774	0.567702
0.934867	0.884117	0.859854	0.888867	0.90274	0.901469	0.892871	0.896122	0.914695	0.931433	0.944308	0.953866	0.960963	0.9663	0.97038	0.973549	0.976045	0.978033	0.979628	0.980912	0.981945	0.982769	0.983415	0.983905	0.984255	0.984474	0.984568	0.984537	0.984378	0.984082	0.983639	0.983029	0.982227	0.9812	0.9799	0.978267	0.976214	0.973625	0.970335	0.966108	0.960598	0.953282	0.943348	0.929499	0.909601	0.880123	0.835477	0.768434	0.675689	0.572336
0.935098	0.884488	0.859817	0.888809	0.902784	0.90161	0.893039	0.89605	0.914572	0.931323	0.944221	0.953799	0.960912	0.966261	0.97035	0.973526	0.976028	0.97802	0.979619	0.980906	0.981942	0.982768	0.983417	0.98391	0.984263	0.984485	0.984582	0.984554	0.984398	0.984108	0.983669	0.983066	0.982272	0.981254	0.979967	0.978349	0.976316	0.973753	0.970498	0.966319	0.960875	0.953655	0.943864	0.930232	0.910676	0.881751	0.837976	0.772156	0.680564	0.577036
0.935327	0.884858	0.859781	0.888751	0.902827	0.90175	0.893208	0.89598	0.91445	0.931212	0.944132	0.953731	0.96086	0.966222	0.97032	0.973504	0.976011	0.978007	0.97961	0.9809	0.981939	0.982768	0.983419	0.983915	0.98427	0.984495	0.984595	0.984571	0.984419	0.984133	0.9837	0.983103	0.982317	0.981309	0.980033	0.97843	0.976417	0.97388	0.97066	0.966527	0.961149	0.954023	0.944371	0.930952	0.911732	0.883346	0.840425	0.775814	0.685397	0.581795
0.935556	0.885227	0.859748	0.888692	0.90287	0.901888	0.893377	0.895911	0.914328	0.931102	0.944044	0.953663	0.960808	0.966182	0.97029	0.973481	0.975993	0.977995	0.979601	0.980895	0.981936	0.982768	0.983422	0.98392	0.984278	0.984505	0.984608	0.984587	0.984439	0.984158	0.98373	0.983139	0.982361	0.981362	0.980099	0.978511	0.976517	0.974006	0.970819	0.966733	0.96142	0.954386	0.944871	0.931661	0.912769	0.88491	0.842825	0.779407	0.690185	0.586606
0.935783	0.885595	0.859716	0.888633	0.902912	0.902026	0.893545	0.895843	0.914206	0.930991	0.943956	0.953595	0.960757	0.966143	0.97026	0.973458	0.975976	0.977982	0.979592	0.980889	0.981933	0.982768	0.983424	0.983925	0.984285	0.984515	0.984621	0.984604	0.98446	0.984183	0.98376	0.983176	0.982405	0.981416	0.980164	0.978591	0.976617	0.97413	0.970977	0.966936	0.961687	0.954744	0.945364	0.932357	0.913787	0.886443	0.845177	0.782938	0.694927	0.591462
0.93601	0.885963	0.859685	0.888573	0.902953	0.902163	0.893714	0.895778	0.914085	0.930881	0.943868	0.953527	0.960705	0.966104	0.97023	0.973435	0.975959	0.977969	0.979582	0.980883	0.98193	0.982767	0.983426	0.983929	0.984292	0.984525	0.984634	0.98462	0.98448	0.984207	0.98379	0.983212	0.982449	0.981469	0.980229	0.978671	0.976715	0.974253	0.971133	0.967138	0.96195	0.955097	0.945848	0.933043	0.914786	0.887947	0.847482	0.786405	0.699619	0.596356
0.936235	0.886329	0.859657	0.888513	0.902993	0.902299	0.893883	0.895713	0.913964	0.93077	0.943779	0.953459	0.960653	0.966064	0.9702	0.973412	0.975941	0.977956	0.979573	0.980877	0.981927	0.982767	0.983428	0.983934	0.9843	0.984535	0.984647	0.984636	0.9845	0.984231	0.98382	0.983247	0.982492	0.981521	0.980293	0.978749	0.976812	0.974375	0.971287	0.967336	0.962211	0.955446	0.946326	0.933717	0.915768	0.889421	0.849741	0.78981	0.704261	0.601281
0.936459	0.886694	0.85963	0.888453	0.903032	0.902435	0.894052	0.895651	0.913843	0.93066	0.943691	0.953391	0.960601	0.966024	0.970169	0.973388	0.975924	0.977943	0.979564	0.980871	0.981924	0.982766	0.98343	0.983938	0.984307	0.984545	0.98466	0.984652	0.98452	0.984256	0.983849	0.983283	0.982535	0.981573	0.980356	0.978827	0.976909	0.974496	0.97144	0.967533	0.962468	0.955789	0.946797	0.93438	0.916732	0.890866	0.851955	0.793152	0.708851	0.606232
0.936683	0.887059	0.859605	0.888392	0.90307	0.902569	0.894221	0.89559	0.913722	0.930549	0.943602	0.953323	0.960549	0.965985	0.970139	0.973365	0.975906	0.97793	0.979555	0.980865	0.98192	0.982766	0.983432	0.983943	0.984314	0.984555	0.984673	0.984668	0.98454	0.98428	0.983878	0.983318	0.982577	0.981625	0.980419	0.978904	0.977004	0.974615	0.971591	0.967727	0.962722	0.956128	0.94726	0.935032	0.917679	0.892284	0.854124	0.796433	0.713386	0.611204
0.936905	0.887422	0.859582	0.888331	0.903108	0.902702	0.894391	0.895531	0.913602	0.930438	0.943513	0.953254	0.960497	0.965945	0.970109	0.973342	0.975888	0.977917	0.979545	0.980859	0.981917	0.982765	0.983434	0.983947	0.984321	0.984565	0.984685	0.984684	0.984559	0.984304	0.983907	0.983353	0.98262	0.981676	0.980482	0.978981	0.977099	0.974733	0.971741	0.967919	0.962972	0.956463	0.947717	0.935674	0.918609	0.893674	0.85625	0.799654	0.717867	0.616189
0.937126	0.887785	0.859561	0.888269	0.903144	0.902835	0.89456	0.895473	0.913482	0.930328	0.943424	0.953186	0.960444	0.965905	0.970078	0.973319	0.975871	0.977904	0.979536	0.980853	0.981914	0.982764	0.983436	0.983952	0.984328	0.984574	0.984698	0.9847	0.984578	0.984327	0.983936	0.983388	0.982662	0.981727	0.980543	0.979057	0.977193	0.97485	0.971889	0.968109	0.96322	0.956793	0.948167	0.936305	0.919522	0.895038	0.858333	0.802814	0.72229	0.621185
0.937346	0.888146	0.859541	0.888207	0.90318	0.902966	0.894729	0.895417	0.913362	0.930217	0.943335	0.953117	0.960392	0.965865	0.970047	0.973295	0.975853	0.97789	0.979527	0.980846	0.981911	0.982764	0.983438	0.983956	0.984334	0.984584	0.98471	0.984716	0.984598	0.984351	0.983964	0.983422	0.982703	0.981777	0.980605	0.979132	0.977285	0.974966	0.972035	0.968296	0.963465	0.957118	0.948611	0.936927	0.92042	0.896376	0.860375	0.805915	0.726656	0.626184
0.937565	0.888507	0.859524	0.888145	0.903215	0.903097	0.894898	0.895363	0.913243	0.930106	0.943246	0.953048	0.96034	0.965825	0.970017	0.973272	0.975835	0.977877	0.979517	0.98084	0.981907	0.982763	0.98344	0.98396	0.984341	0.984593	0.984722	0.984731	0.984617	0.984374	0.983992	0.983456	0.982744	0.981827	0.980666	0.979206	0.977377	0.975081	0.97218	0.968482	0.963707	0.95744	0.949048	0.937538	0.921301	0.897688	0.862376	0.808958	0.730964	0.631183
0.937783	0.888867	0.859509	0.888082	0.903249	0.903227	0.895067	0.895311	0.913124	0.929996	0.943157	0.95298	0.960287	0.965784	0.969986	0.973248	0.975817	0.977864	0.979508	0.980834	0.981904	0.982762	0.983441	0.983964	0.984348	0.984602	0.984735	0.984746	0.984636	0.984397	0.98402	0.98349	0.982785	0.981877	0.980726	0.97928	0.977469	0.975195	0.972323	0.968665	0.963945	0.957757	0.949479	0.93814	0.922168	0.898975	0.864337	0.811942	0.735212	0.636178
0.938	0.889225	0.859496	0.888019	0.903283	0.903356	0.895236	0.895261	0.913005	0.929885	0.943067	0.952911	0.960234	0.965744	0.969955	0.973225	0.975799	0.97785	0.979498	0.980827	0.9819	0.982761	0.983443	0.983968	0.984354	0.984612	0.984747	0.984762	0.984655	0.98442	0.984048	0.983524	0.982826	0.981926	0.980786	0.979353	0.977559	0.975307	0.972465	0.968847	0.964181	0.958069	0.949904	0.938732	0.923019	0.900238	0.866259	0.81487	0.739399	0.641163
0.938216	0.889583	0.859484	0.887955	0.903315	0.903484	0.895405	0.895212	0.912887	0.929774	0.942978	0.952841	0.960181	0.965704	0.969924	0.973201	0.975781	0.977837	0.979488	0.980821	0.981897	0.98276	0.983444	0.983972	0.984361	0.984621	0.984759	0.984777	0.984673	0.984443	0.984076	0.983557	0.982866	0.981975	0.980845	0.979426	0.977648	0.975419	0.972606	0.969026	0.964414	0.958378	0.950322	0.939315	0.923856	0.901477	0.868143	0.817741	0.743526	0.646135
0.938431	0.88994	0.859475	0.887891	0.903347	0.903611	0.895573	0.895166	0.912769	0.929663	0.942889	0.952772	0.960128	0.965663	0.969893	0.973177	0.975763	0.977824	0.979479	0.980815	0.981893	0.982759	0.983446	0.983976	0.984367	0.98463	0.984771	0.984792	0.984692	0.984466	0.984103	0.98359	0.982906	0.982023	0.980904	0.979498	0.977737	0.975529	0.972745	0.969203	0.964644	0.958683	0.950735	0.939889	0.924678	0.902694	0.86999	0.820558	0.747592	0.651089
0.938645	0.890295	0.859469	0.887827	0.903378	0.903738	0.895742	0.895121	0.912652	0.929553	0.942799	0.952703	0.960075	0.965623	0.969862	0.973154	0.975745	0.97781	0.979469	0.980808	0.98189	0.982758	0.983447	0.98398	0.984374	0.984639	0.984782	0.984807	0.98471	0.984488	0.984131	0.983623	0.982946	0.982071	0.980962	0.979569	0.977825	0.975638	0.972882	0.969379	0.964872	0.958983	0.951142	0.940453	0.925486	0.903887	0.8718	0.823319	0.751596	0.656024
0.938858	0.89065	0.859464	0.887762	0.903408	0.903863	0.89591	0.895078	0.912534	0.929442	0.942709	0.952633	0.960022	0.965582	0.969831	0.97313	0.975727	0.977797	0.979459	0.980802	0.981886	0.982757	0.983449	0.983984	0.98438	0.984648	0.984794	0.984822	0.984729	0.984511	0.984158	0.983656	0.982985	0.982119	0.98102	0.97964	0.977912	0.975746	0.973018	0.969552	0.965097	0.95928	0.951543	0.941009	0.92628	0.905058	0.873574	0.826027	0.755538	0.660933
0.93907	0.891004	0.859461	0.887697	0.903438	0.903987	0.896079	0.895037	0.912418	0.929331	0.942619	0.952564	0.959969	0.965542	0.9698	0.973106	0.975709	0.977783	0.979449	0.980795	0.981882	0.982756	0.98345	0.983988	0.984386	0.984657	0.984806	0.984836	0.984747	0.984533	0.984185	0.983688	0.983025	0.982166	0.981078	0.97971	0.977998	0.975853	0.973153	0.969724	0.965319	0.959573	0.951938	0.941557	0.927061	0.906207	0.875314	0.828682	0.759418	0.665816
0.939281	0.891356	0.859461	0.887632	0.903466	0.904111	0.896247	0.894999	0.912301	0.929221	0.942529	0.952494	0.959916	0.965501	0.969769	0.973082	0.975691	0.977769	0.97944	0.980788	0.981878	0.982755	0.983451	0.983991	0.984392	0.984665	0.984817	0.984851	0.984765	0.984555	0.984211	0.983721	0.983063	0.982213	0.981135	0.97978	0.978084	0.97596	0.973286	0.969893	0.965538	0.959863	0.952328	0.942096	0.927829	0.907336	0.877019	0.831286	0.763236	0.670668
0.939491	0.891708	0.859463	0.887567	0.903494	0.904234	0.896415	0.894962	0.912185	0.92911	0.942439	0.952425	0.959862	0.96546	0.969737	0.973058	0.975673	0.977756	0.97943	0.980782	0.981874	0.982754	0.983453	0.983995	0.984398	0.984674	0.984829	0.984865	0.984783	0.984577	0.984238	0.983752	0.983102	0.98226	0.981191	0.979848	0.978168	0.976065	0.973418	0.970061	0.965755	0.960148	0.952712	0.942627	0.928584	0.908443	0.878691	0.833838	0.766991	0.675486
0.9397	0.892059	0.859468	0.887501	0.903521	0.904356	0.896583	0.894927	0.912069	0.928999	0.942349	0.952355	0.959809	0.965419	0.969706	0.973034	0.975654	0.977742	0.97942	0.980775	0.981871	0.982752	0.983454	0.983999	0.984404	0.984682	0.98484	0.98488	0.984801	0.984598	0.984264	0.983784	0.98314	0.982306	0.981247	0.979917	0.978252	0.976169	0.973549	0.970227	0.965969	0.96043	0.953091	0.94315	0.929326	0.909531	0.88033	0.836341	0.770685	0.680268
0.939909	0.892408	0.859475	0.887434	0.903547	0.904477	0.89675	0.894895	0.911954	0.928888	0.942259	0.952285	0.959755	0.965378	0.969674	0.97301	0.975636	0.977728	0.97941	0.980768	0.981867	0.982751	0.983455	0.984002	0.98441	0.984691	0.984851	0.984894	0.984818	0.98462	0.98429	0.983816	0.983178	0.982352	0.981303	0.979985	0.978336	0.976272	0.973678	0.970391	0.966181	0.960708	0.953465	0.943665	0.930056	0.910598	0.881937	0.838794	0.774317	0.685011
0.940116	0.892757	0.859484	0.887368	0.903572	0.904597	0.896918	0.894865	0.911839	0.928778	0.942169	0.952215	0.959702	0.965337	0.969643	0.972986	0.975617	0.977714	0.9794	0.980761	0.981863	0.98275	0.983456	0.984006	0.984416	0.984699	0.984862	0.984908	0.984836	0.984641	0.984316	0.983847	0.983216	0.982397	0.981358	0.980052	0.978418	0.976374	0.973806	0.970554	0.96639	0.960983	0.953834	0.944172	0.930774	0.911646	0.883513	0.841199	0.777886	0.689714
0.940322	0.893105	0.859496	0.887301	0.903597	0.904716	0.897085	0.894837	0.911725	0.928667	0.942079	0.952144	0.959648	0.965296	0.969611	0.972961	0.975599	0.9777	0.97939	0.980754	0.981859	0.982748	0.983457	0.984009	0.984422	0.984708	0.984873	0.984922	0.984853	0.984662	0.984342	0.983878	0.983253	0.982442	0.981412	0.980118	0.9785	0.976475	0.973932	0.970714	0.966597	0.961255	0.954197	0.944671	0.93148	0.912676	0.885059	0.843557	0.781395	0.694373
0.940527	0.893451	0.85951	0.887234	0.903621	0.904835	0.897252	0.894811	0.911611	0.928556	0.941988	0.952074	0.959594	0.965254	0.96958	0.972937	0.97558	0.977686	0.979379	0.980748	0.981855	0.982747	0.983458	0.984012	0.984428	0.984716	0.984884	0.984936	0.98487	0.984683	0.984367	0.983909	0.98329	0.982487	0.981467	0.980184	0.978581	0.976576	0.974058	0.970873	0.966802	0.961523	0.954556	0.945163	0.932174	0.913686	0.886574	0.845868	0.784842	0.698986
0.940731	0.893797	0.859527	0.887166	0.903644	0.904952	0.897418	0.894788	0.911497	0.928446	0.941898	0.952004	0.95954	0.965213	0.969548	0.972913	0.975562	0.977673	0.979369	0.980741	0.98185	0.982745	0.983459	0.984016	0.984433	0.984724	0.984895	0.98495	0.984887	0.984704	0.984392	0.983939	0.983327	0.982532	0.98152	0.98025	0.978661	0.976675	0.974182	0.971031	0.967004	0.961787	0.95491	0.945648	0.932857	0.914679	0.88806	0.848134	0.788229	0.703553
0.940935	0.894141	0.859547	0.887099	0.903666	0.905069	0.897585	0.894767	0.911384	0.928335	0.941807	0.951933	0.959486	0.965172	0.969516	0.972888	0.975543	0.977658	0.979359	0.980734	0.981846	0.982744	0.98346	0.984019	0.984439	0.984732	0.984906	0.984963	0.984904	0.984725	0.984417	0.983969	0.983363	0.982576	0.981574	0.980315	0.978741	0.976773	0.974305	0.971186	0.967204	0.962049	0.955259	0.946125	0.933529	0.915654	0.889518	0.850355	0.791556	0.70807
0.941137	0.894485	0.859569	0.887031	0.903688	0.905185	0.897751	0.894749	0.911271	0.928225	0.941716	0.951862	0.959432	0.96513	0.969484	0.972864	0.975524	0.977644	0.979349	0.980727	0.981842	0.982742	0.98346	0.984022	0.984445	0.98474	0.984916	0.984977	0.984921	0.984746	0.984442	0.984	0.9834	0.982619	0.981627	0.980379	0.978819	0.976871	0.974427	0.97134	0.967401	0.962307	0.955603	0.946596	0.93419	0.916612	0.890948	0.852532	0.794823	0.712537
0.941338	0.894827	0.859594	0.886963	0.903709	0.9053	0.897917	0.894733	0.911158	0.928114	0.941625	0.951792	0.959377	0.965089	0.969452	0.972839	0.975506	0.97763	0.979338	0.980719	0.981838	0.98274	0.983461	0.984025	0.98445	0.984748	0.984927	0.98499	0.984938	0.984766	0.984467	0.984029	0.983436	0.982663	0.981679	0.980443	0.978898	0.976967	0.974547	0.971492	0.967597	0.962562	0.955943	0.947059	0.934841	0.917553	0.892351	0.854666	0.798031	0.716952
0.941539	0.895169	0.859622	0.886894	0.903729	0.905414	0.898082	0.89472	0.911047	0.928004	0.941534	0.951721	0.959323	0.965047	0.96942	0.972815	0.975487	0.977616	0.979328	0.980712	0.981834	0.982739	0.983462	0.984028	0.984455	0.984756	0.984937	0.985004	0.984954	0.984786	0.984492	0.984059	0.983471	0.982706	0.981731	0.980506	0.978975	0.977063	0.974666	0.971643	0.96779	0.962813	0.956278	0.947516	0.935481	0.918477	0.893727	0.856759	0.801181	0.721313
0.941738	0.895509	0.859652	0.886825	0.903748	0.905527	0.898247	0.894709	0.910935	0.927893	0.941443	0.95165	0.959269	0.965005	0.969388	0.97279	0.975468	0.977602	0.979318	0.980705	0.981829	0.982737	0.983462	0.984031	0.984461	0.984764	0.984948	0.985017	0.984971	0.984806	0.984516	0.984088	0.983507	0.982748	0.981783	0.980569	0.979052	0.977157	0.974784	0.971792	0.967981	0.963062	0.956608	0.947966	0.93611	0.919385	0.895077	0.85881	0.804273	0.72562
0.941937	0.895848	0.859686	0.886756	0.903767	0.905639	0.898412	0.894701	0.910824	0.927783	0.941352	0.951579	0.959214	0.964963	0.969356	0.972765	0.975449	0.977588	0.979307	0.980698	0.981825	0.982735	0.983463	0.984034	0.984466	0.984771	0.984958	0.98503	0.984987	0.984826	0.98454	0.984118	0.983542	0.982791	0.981834	0.980631	0.979128	0.977251	0.974901	0.971939	0.968169	0.963308	0.956935	0.94841	0.93673	0.920278	0.896401	0.86082	0.807308	0.729872
0.942135	0.896187	0.859723	0.886687	0.903785	0.905751	0.898577	0.894696	0.910713	0.927672	0.941261	0.951508	0.959159	0.964921	0.969324	0.97274	0.97543	0.977573	0.979297	0.980691	0.98182	0.982733	0.983463	0.984037	0.984471	0.984779	0.984968	0.985043	0.985004	0.984846	0.984564	0.984147	0.983577	0.982833	0.981885	0.980693	0.979203	0.977344	0.975017	0.972085	0.968356	0.963551	0.957257	0.948847	0.93734	0.921154	0.897701	0.862791	0.810286	0.734067
0.942332	0.896524	0.859762	0.886617	0.903802	0.905861	0.898741	0.894693	0.910603	0.927562	0.94117	0.951436	0.959105	0.964879	0.969292	0.972716	0.975411	0.977559	0.979286	0.980683	0.981816	0.982731	0.983464	0.98404	0.984476	0.984787	0.984979	0.985056	0.98502	0.984866	0.984588	0.984175	0.983611	0.982875	0.981935	0.980754	0.979278	0.977436	0.975132	0.97223	0.968541	0.96379	0.957574	0.949278	0.937941	0.922016	0.898976	0.864724	0.813209	0.738205
0.942527	0.89686	0.859805	0.886548	0.903818	0.905971	0.898905	0.894694	0.910494	0.927452	0.941079	0.951365	0.95905	0.964837	0.969259	0.972691	0.975392	0.977544	0.979276	0.980676	0.981811	0.982729	0.983464	0.984042	0.984481	0.984794	0.984989	0.985069	0.985036	0.984886	0.984612	0.984204	0.983646	0.982916	0.981985	0.980815	0.979352	0.977528	0.975245	0.972373	0.968723	0.964027	0.957888	0.949703	0.938532	0.922863	0.900227	0.866618	0.816077	0.742285
0.942722	0.897195	0.859851	0.886478	0.903834	0.90608	0.899068	0.894698	0.910385	0.927341	0.940987	0.951294	0.958995	0.964795	0.969227	0.972666	0.975373	0.97753	0.979265	0.980669	0.981807	0.982727	0.983465	0.984045	0.984486	0.984801	0.984999	0.985082	0.985052	0.984905	0.984636	0.984232	0.98368	0.982957	0.982035	0.980875	0.979426	0.977618	0.975358	0.972514	0.968903	0.964261	0.958198	0.950122	0.939113	0.923696	0.901455	0.868476	0.81889	0.746307
0.942917	0.897529	0.8599	0.886408	0.903849	0.906188	0.899231	0.894705	0.910276	0.927231	0.940896	0.951222	0.95894	0.964753	0.969194	0.972641	0.975354	0.977516	0.979254	0.980661	0.981802	0.982725	0.983465	0.984048	0.984491	0.984809	0.985008	0.985094	0.985067	0.984924	0.984659	0.984261	0.983714	0.982998	0.982084	0.980935	0.979499	0.977708	0.975469	0.972654	0.969082	0.964493	0.958503	0.950535	0.939686	0.924514	0.902661	0.870297	0.821651	0.75027
0.94311	0.897862	0.859952	0.886337	0.903863	0.906295	0.899394	0.894715	0.910168	0.927121	0.940804	0.95115	0.958884	0.96471	0.969162	0.972616	0.975334	0.977501	0.979243	0.980654	0.981797	0.982723	0.983465	0.98405	0.984496	0.984816	0.985018	0.985107	0.985083	0.984943	0.984682	0.984288	0.983748	0.983038	0.982133	0.980994	0.979571	0.977797	0.97558	0.972793	0.969258	0.964721	0.958805	0.950942	0.94025	0.925318	0.903844	0.872083	0.824358	0.754173
0.943302	0.898194	0.860008	0.886267	0.903877	0.906401	0.899556	0.894728	0.91006	0.927011	0.940712	0.951079	0.958829	0.964668	0.969129	0.97259	0.975315	0.977486	0.979233	0.980646	0.981793	0.982721	0.983465	0.984053	0.984501	0.984823	0.985028	0.985119	0.985098	0.984962	0.984705	0.984316	0.983781	0.983078	0.982181	0.981053	0.979642	0.977885	0.975689	0.97293	0.969433	0.964947	0.959103	0.951343	0.940805	0.926109	0.905005	0.873834	0.827014	0.758017
0.943493	0.898525	0.860068	0.886196	0.903889	0.906507	0.899718	0.894745	0.909953	0.926901	0.940621	0.951007	0.958774	0.964625	0.969096	0.972565	0.975296	0.977472	0.979222	0.980638	0.981788	0.982718	0.983466	0.984055	0.984506	0.98483	0.985038	0.985132	0.985114	0.984981	0.984728	0.984344	0.983814	0.983118	0.982229	0.981111	0.979713	0.977972	0.975797	0.973066	0.969606	0.96517	0.959396	0.951739	0.941352	0.926887	0.906146	0.875551	0.82962	0.761802
0.943684	0.898855	0.86013	0.886125	0.903901	0.906612	0.89988	0.894766	0.909846	0.926791	0.940529	0.950935	0.958718	0.964583	0.969063	0.97254	0.975276	0.977457	0.979211	0.980631	0.981783	0.982716	0.983466	0.984057	0.98451	0.984837	0.985047	0.985144	0.985129	0.985	0.984751	0.984371	0.983847	0.983158	0.982277	0.981169	0.979784	0.978058	0.975904	0.9732	0.969776	0.965391	0.959687	0.952129	0.941891	0.927651	0.907265	0.877234	0.832175	0.765527
0.943874	0.899184	0.860197	0.886054	0.903913	0.906715	0.900041	0.894789	0.90974	0.926681	0.940437	0.950863	0.958663	0.96454	0.969031	0.972515	0.975257	0.977442	0.9792	0.980623	0.981778	0.982714	0.983466	0.98406	0.984515	0.984844	0.985057	0.985156	0.985144	0.985019	0.984773	0.984398	0.98388	0.983197	0.982324	0.981226	0.979854	0.978144	0.97601	0.973333	0.969945	0.965608	0.959973	0.952514	0.942421	0.928403	0.908364	0.878885	0.83468	0.769192
0.944062	0.899512	0.860267	0.885982	0.903923	0.906818	0.900201	0.894813	0.909635	0.926571	0.940345	0.95079	0.958607	0.964497	0.968998	0.972489	0.975238	0.977427	0.979189	0.980615	0.981773	0.982712	0.983466	0.984062	0.98452	0.984851	0.985066	0.985168	0.985159	0.985037	0.984796	0.984425	0.983912	0.983236	0.982371	0.981283	0.979923	0.978229	0.976115	0.973465	0.970112	0.965824	0.960256	0.952894	0.942943	0.929143	0.909443	0.880504	0.837138	0.772797
0.94425	0.899838	0.860341	0.885911	0.903933	0.90692	0.900361	0.894865	0.909529	0.926461	0.940253	0.950718	0.958551	0.964455	0.968965	0.972464	0.975218	0.977413	0.979178	0.980608	0.981768	0.982709	0.983466	0.984064	0.984524	0.984858	0.985075	0.98518	0.985174	0.985055	0.984818	0.984452	0.983944	0.983275	0.982418	0.981339	0.979991	0.978313	0.97622	0.973595	0.970278	0.966037	0.960535	0.953268	0.943458	0.92987	0.910503	0.882093	0.839548	0.776343
0.944437	0.900164	0.860419	0.885839	0.903943	0.907022	0.900521	0.894926	0.909425	0.926351	0.940161	0.950646	0.958496	0.964412	0.968932	0.972438	0.975198	0.977398	0.979167	0.9806	0.981763	0.982707	0.983466	0.984066	0.984528	0.984865	0.985084	0.985192	0.985189	0.985074	0.98484	0.984479	0.983976	0.983313	0.982464	0.981395	0.98006	0.978396	0.976323	0.973724	0.970441	0.966247	0.960811	0.953637	0.943964	0.930585	0.911544	0.88365	0.841911	0.77983
0.944624	0.900489	0.860501	0.885767	0.903951	0.907122	0.900681	0.894989	0.909321	0.926241	0.940069	0.950573	0.95844	0.964369	0.968898	0.972413	0.975179	0.977383	0.979156	0.980592	0.981758	0.982704	0.983465	0.984069	0.984533	0.984871	0.985094	0.985204	0.985204	0.985092	0.984862	0.984505	0.984008	0.983351	0.98251	0.98145	0.980127	0.978479	0.976425	0.973852	0.970603	0.966455	0.961083	0.954002	0.944463	0.931289	0.912566	0.885178	0.844229	0.783258
0.944809	0.900812	0.860588	0.885695	0.903959	0.907222	0.900839	0.895055	0.909218	0.926132	0.939977	0.9505	0.958384	0.964325	0.968865	0.972387	0.975159	0.977368	0.979145	0.980584	0.981753	0.982702	0.983465	0.984071	0.984537	0.984878	0.985103	0.985216	0.985219	0.98511	0.984884	0.984531	0.984039	0.983389	0.982556	0.981505	0.980194	0.978561	0.976526	0.973978	0.970763	0.966661	0.961352	0.954361	0.944955	0.931981	0.91357	0.886677	0.846501	0.786627
0.944993	0.901135	0.860679	0.885623	0.903967	0.907321	0.900998	0.895125	0.909115	0.926022	0.939884	0.950428	0.958328	0.964282	0.968832	0.972361	0.975139	0.977353	0.979134	0.980576	0.981748	0.982699	0.983465	0.984073	0.984541	0.984885	0.985112	0.985227	0.985233	0.985127	0.984905	0.984557	0.98407	0.983427	0.982601	0.98156	0.98026	0.978642	0.976626	0.974103	0.970921	0.966864	0.961618	0.954715	0.94544	0.932662	0.914556	0.888147	0.84873	0.789938
0.945177	0.901456	0.860774	0.885551	0.903973	0.907419	0.901156	0.895198	0.909013	0.925913	0.939792	0.950355	0.958271	0.964239	0.968799	0.972336	0.975119	0.977338	0.979123	0.980568	0.981743	0.982696	0.983465	0.984075	0.984546	0.984891	0.98512	0.985239	0.985247	0.985145	0.984927	0.984583	0.984102	0.983464	0.982646	0.981614	0.980326	0.978723	0.976726	0.974227	0.971078	0.967065	0.96188	0.955065	0.945917	0.933332	0.915525	0.889589	0.850915	0.793191
0.94536	0.901776	0.860874	0.885478	0.903979	0.907516	0.901313	0.895273	0.908911	0.925803	0.9397	0.950282	0.958215	0.964196	0.968765	0.97231	0.9751	0.977323	0.979111	0.98056	0.981738	0.982694	0.983464	0.984077	0.98455	0.984898	0.985129	0.98525	0.985262	0.985163	0.984948	0.984609	0.984132	0.983501	0.98269	0.981668	0.980391	0.978802	0.976824	0.97435	0.971233	0.967264	0.962139	0.95541	0.946388	0.933991	0.916477	0.891004	0.853058	0.796386
0.945542	0.902096	0.860979	0.885406	0.903984	0.907612	0.90147	0.895352	0.90881	0.925694	0.939607	0.950209	0.958159	0.964152	0.968732	0.972284	0.97508	0.977307	0.9791	0.980552	0.981733	0.982691	0.983464	0.984078	0.984554	0.984904	0.985138	0.985261	0.985276	0.98518	0.984969	0.984634	0.984163	0.983538	0.982734	0.981721	0.980456	0.978882	0.976922	0.974472	0.971386	0.96746	0.962395	0.95575	0.946851	0.93464	0.917413	0.892393	0.855159	0.799525
0.945723	0.902414	0.861089	0.885333	0.903989	0.907708	0.901627	0.895433	0.908709	0.925585	0.939514	0.950136	0.958102	0.964109	0.968698	0.972258	0.97506	0.977292	0.979089	0.980544	0.981727	0.982688	0.983464	0.98408	0.984558	0.98491	0.985147	0.985273	0.98529	0.985197	0.98499	0.984659	0.984193	0.983574	0.982778	0.981774	0.98052	0.97896	0.977018	0.974592	0.971538	0.967654	0.962648	0.956086	0.947308	0.935278	0.918332	0.893755	0.857219	0.802608
0.945903	0.902731	0.861228	0.88526	0.903993	0.907802	0.901783	0.895517	0.908609	0.925476	0.939422	0.950063	0.958045	0.964065	0.968665	0.972232	0.97504	0.977277	0.979077	0.980536	0.981722	0.982685	0.983463	0.984082	0.984562	0.984916	0.985155	0.985284	0.985304	0.985215	0.985011	0.984684	0.984223	0.98361	0.982822	0.981826	0.980584	0.979038	0.977114	0.974711	0.971688	0.967846	0.962898	0.956418	0.947758	0.935907	0.919235	0.895092	0.85924	0.805635
0.946083	0.903047	0.8614	0.885188	0.903996	0.907896	0.901938	0.895603	0.90851	0.925367	0.939329	0.949989	0.957989	0.964021	0.968631	0.972206	0.97502	0.977262	0.979066	0.980528	0.981717	0.982683	0.983463	0.984084	0.984566	0.984923	0.985164	0.985295	0.985318	0.985232	0.985031	0.984709	0.984253	0.983646	0.982865	0.981879	0.980647	0.979115	0.977209	0.974829	0.971837	0.968036	0.963145	0.956745	0.948202	0.936525	0.920122	0.896404	0.861221	0.808607
0.946261	0.903362	0.861576	0.885115	0.903999	0.907989	0.902093	0.895692	0.908411	0.925258	0.939236	0.949916	0.957932	0.963978	0.968597	0.97218	0.975	0.977246	0.979054	0.98052	0.981711	0.98268	0.983462	0.984085	0.984569	0.984929	0.985172	0.985306	0.985332	0.985249	0.985052	0.984734	0.984283	0.983682	0.982907	0.98193	0.980709	0.979191	0.977303	0.974946	0.971984	0.968224	0.963388	0.957068	0.94864	0.937134	0.920995	0.897691	0.863164	0.811524
0.946439	0.903676	0.861756	0.885042	0.904001	0.908081	0.902248	0.895783	0.908313	0.925149	0.939144	0.949843	0.957875	0.963934	0.968563	0.972154	0.974979	0.977231	0.979043	0.980511	0.981706	0.982677	0.983461	0.984087	0.984573	0.984935	0.985181	0.985317	0.985345	0.985265	0.985072	0.984759	0.984312	0.983717	0.98295	0.981981	0.980771	0.979267	0.977396	0.975062	0.972129	0.96841	0.963629	0.957386	0.949071	0.937733	0.921852	0.898955	0.865069	0.814388
0.946616	0.903989	0.861941	0.884968	0.904002	0.908173	0.902402	0.895876	0.908216	0.92504	0.939051	0.949769	0.957818	0.96389	0.968529	0.972128	0.974959	0.977215	0.979031	0.980503	0.9817	0.982674	0.983461	0.984088	0.984577	0.984941	0.985189	0.985328	0.985359	0.985282	0.985093	0.984783	0.984342	0.983752	0.982992	0.982032	0.980833	0.979342	0.977488	0.975176	0.972273	0.968593	0.963867	0.957701	0.949496	0.938323	0.922695	0.900195	0.866937	0.817199
0.946793	0.904301	0.86213	0.884895	0.904003	0.908263	0.902555	0.895972	0.908119	0.924931	0.938958	0.949695	0.957761	0.963846	0.968495	0.972101	0.974939	0.9772	0.97902	0.980495	0.981695	0.982671	0.98346	0.98409	0.984581	0.984946	0.985197	0.985338	0.985372	0.985299	0.985113	0.984807	0.984371	0.983787	0.983034	0.982083	0.980894	0.979416	0.97758	0.97529	0.972416	0.968775	0.964102	0.958011	0.949915	0.938904	0.923523	0.901413	0.86877	0.819958
0.946968	0.904612	0.862324	0.884822	0.904003	0.908353	0.902708	0.896069	0.908023	0.924823	0.938865	0.949621	0.957704	0.963802	0.968461	0.972075	0.974919	0.977184	0.979008	0.980486	0.981689	0.982668	0.983459	0.984091	0.984584	0.984952	0.985205	0.985349	0.985386	0.985315	0.985133	0.984831	0.9844	0.983822	0.983075	0.982133	0.980954	0.97949	0.97767	0.975402	0.972557	0.968954	0.964335	0.958318	0.950329	0.939476	0.924338	0.902608	0.870567	0.822666
0.947143	0.904921	0.862521	0.884749	0.904002	0.908442	0.90286	0.896168	0.907928	0.924714	0.938772	0.949548	0.957647	0.963758	0.968427	0.972049	0.974898	0.977169	0.978996	0.980478	0.981683	0.982664	0.983458	0.984093	0.984588	0.984958	0.985213	0.985359	0.985399	0.985331	0.985153	0.984855	0.984428	0.983856	0.983117	0.982182	0.981014	0.979563	0.97776	0.975513	0.972697	0.969132	0.964564	0.95862	0.950736	0.940039	0.925139	0.903782	0.872329	0.825322
0.947317	0.90523	0.862721	0.884675	0.904001	0.90853	0.903012	0.896269	0.907833	0.924606	0.938679	0.949474	0.957589	0.963713	0.968393	0.972022	0.974878	0.977153	0.978984	0.980469	0.981678	0.982661	0.983457	0.984094	0.984591	0.984964	0.985221	0.98537	0.985412	0.985348	0.985172	0.984879	0.984457	0.98389	0.983158	0.982231	0.981074	0.979635	0.977849	0.975624	0.972835	0.969308	0.964791	0.958919	0.951138	0.940593	0.925926	0.904934	0.874058	0.827929
0.94749	0.905538	0.862925	0.884602	0.903999	0.908618	0.903163	0.896372	0.907739	0.924498	0.938585	0.9494	0.957532	0.963669	0.968359	0.971996	0.974857	0.977137	0.978973	0.980461	0.981672	0.982658	0.983457	0.984095	0.984595	0.984969	0.985229	0.98538	0.985425	0.985364	0.985192	0.984902	0.984485	0.983924	0.983198	0.98228	0.981133	0.979707	0.977937	0.975733	0.972972	0.969481	0.965015	0.959214	0.951534	0.941139	0.926701	0.906066	0.875753	0.830487
0.947662	0.905844	0.863133	0.884528	0.903997	0.908704	0.903314	0.896477	0.907646	0.92439	0.938492	0.949325	0.957474	0.963625	0.968325	0.971969	0.974837	0.977122	0.978961	0.980452	0.981666	0.982655	0.983456	0.984097	0.984598	0.984975	0.985237	0.985391	0.985438	0.98538	0.985211	0.984926	0.984513	0.983957	0.983238	0.982329	0.981192	0.979779	0.978024	0.975841	0.973107	0.969653	0.965237	0.959505	0.951925	0.941677	0.927463	0.907177	0.877416	0.832996
0.947833	0.90615	0.863343	0.884455	0.903994	0.90879	0.903464	0.896583	0.907553	0.924282	0.938399	0.949251	0.957417	0.96358	0.96829	0.971943	0.974816	0.977106	0.978949	0.980444	0.981661	0.982652	0.983455	0.984098	0.984601	0.98498	0.985245	0.985401	0.985451	0.985395	0.98523	0.984949	0.984541	0.983991	0.983278	0.982377	0.98125	0.979849	0.978111	0.975948	0.973241	0.969823	0.965456	0.959792	0.95231	0.942207	0.928212	0.908268	0.879048	0.835457
0.948004	0.906454	0.863557	0.884381	0.90399	0.908875	0.903614	0.896691	0.907461	0.924174	0.938306	0.949177	0.957359	0.963536	0.968256	0.971916	0.974796	0.97709	0.978937	0.980435	0.981655	0.982648	0.983454	0.984099	0.984605	0.984986	0.985252	0.985411	0.985464	0.985411	0.98525	0.984972	0.984568	0.984024	0.983318	0.982425	0.981307	0.979919	0.978197	0.976054	0.973374	0.969991	0.965673	0.960076	0.95269	0.942729	0.928948	0.909339	0.880648	0.837872
0.948174	0.906758	0.863774	0.884308	0.903986	0.908959	0.903763	0.8968	0.90737	0.924066	0.938212	0.949102	0.957301	0.963491	0.968221	0.971889	0.974775	0.977074	0.978925	0.980426	0.981649	0.982645	0.983452	0.9841	0.984608	0.984991	0.98526	0.985421	0.985477	0.985427	0.985269	0.984995	0.984596	0.984057	0.983358	0.982472	0.981365	0.979989	0.978282	0.976159	0.973505	0.970158	0.965887	0.960356	0.953065	0.943243	0.929673	0.910392	0.882218	0.840241
0.948343	0.90706	0.863993	0.884234	0.903981	0.909043	0.903912	0.896911	0.907279	0.923958	0.938119	0.949028	0.957243	0.963446	0.968187	0.971862	0.974754	0.977058	0.978913	0.980418	0.981643	0.982641	0.983451	0.984101	0.984611	0.984997	0.985268	0.985431	0.985489	0.985442	0.985287	0.985018	0.984623	0.984089	0.983397	0.982519	0.981421	0.980058	0.978366	0.976264	0.973635	0.970322	0.966098	0.960633	0.953435	0.94375	0.930386	0.911425	0.883758	0.842565
0.948512	0.907361	0.864216	0.88416	0.903975	0.909126	0.904059	0.897023	0.907189	0.923851	0.938026	0.948953	0.957185	0.963402	0.968152	0.971836	0.974734	0.977042	0.978901	0.980409	0.981637	0.982638	0.98345	0.984102	0.984614	0.985002	0.985275	0.985441	0.985502	0.985458	0.985306	0.98504	0.98465	0.984122	0.983435	0.982566	0.981478	0.980126	0.97845	0.976367	0.973764	0.970485	0.966307	0.960906	0.9538	0.944249	0.931088	0.912441	0.885269	0.844844
0.948679	0.907661	0.864441	0.884087	0.903969	0.909208	0.904207	0.897136	0.9071	0.923744	0.937932	0.948879	0.957127	0.963357	0.968117	0.971809	0.974713	0.977026	0.978889	0.9804	0.981631	0.982634	0.983449	0.984103	0.984617	0.985007	0.985283	0.985451	0.985514	0.985473	0.985325	0.985063	0.984677	0.984154	0.983474	0.982612	0.981533	0.980194	0.978533	0.976469	0.973892	0.970646	0.966514	0.961176	0.95416	0.94474	0.931778	0.913439	0.886752	0.84708
0.948846	0.907961	0.864668	0.884013	0.903963	0.909289	0.904354	0.897251	0.907012	0.923636	0.937839	0.948804	0.957069	0.963312	0.968082	0.971782	0.974692	0.97701	0.978877	0.980391	0.981625	0.982631	0.983448	0.984104	0.98462	0.985012	0.98529	0.98546	0.985526	0.985488	0.985343	0.985085	0.984704	0.984186	0.983512	0.982658	0.981589	0.980261	0.978615	0.97657	0.974018	0.970806	0.966718	0.961443	0.954515	0.945225	0.932457	0.914419	0.888207	0.849273
0.949012	0.908259	0.864898	0.88394	0.903955	0.909369	0.9045	0.897367	0.906925	0.923529	0.937745	0.948729	0.957011	0.963267	0.968048	0.971755	0.974671	0.976994	0.978865	0.980382	0.981619	0.982627	0.983446	0.984105	0.984623	0.985017	0.985297	0.98547	0.985539	0.985503	0.985361	0.985107	0.98473	0.984218	0.98355	0.982703	0.981644	0.980328	0.978696	0.976671	0.974143	0.970964	0.96692	0.961706	0.954865	0.945702	0.933125	0.915382	0.889634	0.851425
0.949178	0.908556	0.865131	0.883866	0.903947	0.909448	0.904645	0.897485	0.906838	0.923423	0.937651	0.948654	0.956952	0.963221	0.968013	0.971728	0.97465	0.976978	0.978853	0.980373	0.981613	0.982624	0.983445	0.984105	0.984626	0.985022	0.985304	0.985479	0.985551	0.985518	0.98538	0.985129	0.984757	0.984249	0.983588	0.982749	0.981698	0.980394	0.978777	0.97677	0.974267	0.97112	0.96712	0.961966	0.955211	0.946172	0.933783	0.916328	0.891035	0.853535
0.949342	0.908852	0.865366	0.883793	0.903939	0.909527	0.90479	0.897603	0.906752	0.923316	0.937558	0.948579	0.956894	0.963176	0.967978	0.9717	0.974629	0.976962	0.97884	0.980364	0.981607	0.98262	0.983444	0.984106	0.984629	0.985027	0.985312	0.985489	0.985563	0.985533	0.985398	0.985151	0.984783	0.98428	0.983625	0.982793	0.981752	0.980459	0.978857	0.976868	0.974389	0.971274	0.967318	0.962223	0.955552	0.946636	0.93443	0.917259	0.89241	0.855604
0.949506	0.909147	0.865603	0.883719	0.90393	0.909605	0.904935	0.897723	0.906667	0.923209	0.937464	0.948504	0.956835	0.963131	0.967942	0.971673	0.974608	0.976946	0.978828	0.980355	0.9816	0.982616	0.983442	0.984107	0.984632	0.985032	0.985319	0.985498	0.985575	0.985548	0.985416	0.985172	0.984809	0.984311	0.983662	0.982838	0.981806	0.980524	0.978936	0.976966	0.974511	0.971427	0.967513	0.962477	0.955889	0.947093	0.935067	0.918173	0.893759	0.857634
0.949669	0.909441	0.865842	0.883646	0.90392	0.909683	0.905079	0.897844	0.906582	0.923103	0.93737	0.948428	0.956777	0.963086	0.967907	0.971646	0.974587	0.976929	0.978816	0.980346	0.981594	0.982613	0.983441	0.984108	0.984634	0.985037	0.985326	0.985508	0.985586	0.985563	0.985434	0.985194	0.984834	0.984342	0.983699	0.982882	0.981859	0.980589	0.979015	0.977063	0.974631	0.971578	0.967706	0.962728	0.956221	0.947544	0.935694	0.919071	0.895084	0.859625
0.949832	0.909734	0.866083	0.883572	0.90391	0.909759	0.905222	0.897965	0.906499	0.922996	0.937276	0.948353	0.956718	0.96304	0.967872	0.971619	0.974565	0.976913	0.978803	0.980337	0.981588	0.982609	0.983439	0.984108	0.984637	0.985042	0.985333	0.985517	0.985598	0.985577	0.985451	0.985215	0.98486	0.984373	0.983736	0.982926	0.981912	0.980652	0.979093	0.977158	0.97475	0.971728	0.967897	0.962976	0.956549	0.947988	0.936311	0.919954	0.896384	0.861579
0.949993	0.910025	0.866327	0.883499	0.903899	0.909835	0.905365	0.898088	0.906416	0.92289	0.937183	0.948278	0.956659	0.962995	0.967837	0.971591	0.974544	0.976897	0.978791	0.980328	0.981582	0.982605	0.983438	0.984109	0.98464	0.985046	0.985339	0.985526	0.98561	0.985592	0.985469	0.985236	0.984885	0.984403	0.983772	0.98297	0.981964	0.980716	0.97917	0.977253	0.974868	0.971876	0.968086	0.963221	0.956873	0.948425	0.936919	0.920822	0.89766	0.863494
0.950154	0.910316	0.866572	0.883426	0.903888	0.90991	0.905507	0.898212	0.906334	0.922784	0.937089	0.948202	0.9566	0.962949	0.967802	0.971564	0.974523	0.97688	0.978778	0.980319	0.981575	0.982601	0.983436	0.984109	0.984642	0.985051	0.985346	0.985535	0.985621	0.985606	0.985486	0.985257	0.98491	0.984433	0.983808	0.983013	0.982016	0.980779	0.979246	0.977347	0.974984	0.972023	0.968273	0.963463	0.957192	0.948857	0.937517	0.921675	0.898913	0.865374
0.950315	0.910606	0.866819	0.883353	0.903876	0.909984	0.905648	0.898336	0.906253	0.922678	0.936995	0.948127	0.956541	0.962903	0.967766	0.971536	0.974502	0.976864	0.978766	0.98031	0.981569	0.982597	0.983434	0.98411	0.984645	0.985056	0.985353	0.985544	0.985633	0.98562	0.985504	0.985278	0.984936	0.984463	0.983844	0.983056	0.982068	0.980841	0.979322	0.977441	0.9751	0.972168	0.968457	0.963702	0.957508	0.949282	0.938106	0.922514	0.900143	0.867217
0.950474	0.910895	0.867068	0.88328	0.903864	0.910057	0.905789	0.898462	0.906173	0.922573	0.936901	0.948051	0.956482	0.962857	0.967731	0.971509	0.97448	0.976847	0.978753	0.9803	0.981562	0.982593	0.983433	0.98411	0.984647	0.98506	0.98536	0.985553	0.985644	0.985634	0.985521	0.985299	0.98496	0.984493	0.98388	0.983098	0.982119	0.980903	0.979398	0.977533	0.975214	0.972311	0.96864	0.963938	0.957819	0.949702	0.938686	0.923339	0.901351	0.869026
0.950633	0.911182	0.867319	0.883207	0.903851	0.91013	0.905929	0.898588	0.906093	0.922467	0.936807	0.947975	0.956423	0.962812	0.967695	0.971481	0.974459	0.976831	0.978741	0.980291	0.981556	0.982589	0.983431	0.984111	0.98465	0.985065	0.985366	0.985562	0.985656	0.985648	0.985538	0.98532	0.984985	0.984522	0.983915	0.98314	0.98217	0.980964	0.979472	0.977625	0.975328	0.972453	0.968821	0.964171	0.958126	0.950116	0.939257	0.92415	0.902536	0.8708
0.950791	0.911469	0.867571	0.883134	0.903837	0.910202	0.906069	0.898715	0.906015	0.922362	0.936713	0.947899	0.956364	0.962766	0.967659	0.971454	0.974437	0.976814	0.978728	0.980282	0.981549	0.982585	0.983429	0.984111	0.984652	0.985069	0.985373	0.985571	0.985667	0.985662	0.985555	0.98534	0.98501	0.984552	0.98395	0.983182	0.98222	0.981025	0.979546	0.977715	0.97544	0.972594	0.968999	0.964402	0.95843	0.950523	0.939819	0.924948	0.903701	0.87254
0.950948	0.911755	0.867825	0.883061	0.903823	0.910273	0.906208	0.898843	0.905937	0.922257	0.936619	0.947823	0.956304	0.96272	0.967624	0.971426	0.974416	0.976798	0.978716	0.980272	0.981543	0.982581	0.983427	0.984111	0.984655	0.985074	0.985379	0.98558	0.985678	0.985676	0.985572	0.98536	0.985034	0.984581	0.983985	0.983224	0.98227	0.981086	0.97962	0.977805	0.975551	0.972733	0.969176	0.96463	0.958729	0.950926	0.940373	0.925733	0.904844	0.874248
0.951105	0.912039	0.868081	0.882988	0.903809	0.910344	0.906346	0.898972	0.905861	0.922152	0.936525	0.947747	0.956245	0.962673	0.967588	0.971398	0.974394	0.976781	0.978703	0.980263	0.981536	0.982577	0.983425	0.984111	0.984657	0.985078	0.985386	0.985588	0.985689	0.98569	0.985588	0.985381	0.985058	0.98461	0.984019	0.983265	0.98232	0.981145	0.979692	0.977894	0.975662	0.972871	0.969351	0.964855	0.959025	0.951323	0.940919	0.926504	0.905967	0.875923
0.951261	0.912323	0.868338	0.882916	0.903794	0.910413	0.906484	0.899101	0.905785	0.922047	0.936431	0.947671	0.956185	0.962627	0.967552	0.97137	0.974373	0.976764	0.97869	0.980254	0.98153	0.982573	0.983423	0.984112	0.984659	0.985082	0.985392	0.985597	0.9857	0.985703	0.985605	0.985401	0.985082	0.984638	0.984053	0.983306	0.982369	0.981205	0.979764	0.977983	0.975771	0.973008	0.969524	0.965078	0.959317	0.951714	0.941456	0.927263	0.907071	0.877566
0.951416	0.912606	0.868597	0.882843	0.903778	0.910482	0.906621	0.899231	0.90571	0.921943	0.936337	0.947595	0.956126	0.962581	0.967516	0.971342	0.974351	0.976748	0.978677	0.980244	0.981523	0.982569	0.983422	0.984112	0.984661	0.985086	0.985399	0.985605	0.985711	0.985717	0.985622	0.985421	0.985106	0.984667	0.984087	0.983347	0.982418	0.981264	0.979836	0.97807	0.975879	0.973143	0.969695	0.965298	0.959606	0.9521	0.941986	0.928009	0.908154	0.879179
0.951571	0.912887	0.868857	0.882771	0.903762	0.910551	0.906758	0.899362	0.905636	0.921838	0.936243	0.947519	0.956066	0.962535	0.96748	0.971314	0.974329	0.976731	0.978665	0.980235	0.981516	0.982564	0.98342	0.984112	0.984663	0.985091	0.985405	0.985614	0.985722	0.98573	0.985638	0.98544	0.98513	0.984695	0.984121	0.983387	0.982466	0.981322	0.979907	0.978157	0.975986	0.973277	0.969864	0.965516	0.95989	0.952481	0.942507	0.928744	0.909218	0.880761
0.951725	0.913168	0.869119	0.882699	0.903745	0.910618	0.906894	0.899493	0.905563	0.921734	0.936149	0.947442	0.956006	0.962488	0.967444	0.971286	0.974307	0.976714	0.978652	0.980225	0.98151	0.98256	0.983418	0.984112	0.984665	0.985095	0.985411	0.985622	0.985733	0.985744	0.985654	0.98546	0.985153	0.984723	0.984155	0.983428	0.982515	0.98138	0.979977	0.978243	0.976092	0.973409	0.970032	0.965731	0.960172	0.952856	0.943021	0.929466	0.910264	0.882314
0.951878	0.913447	0.869382	0.882627	0.903728	0.910685	0.907029	0.899625	0.905491	0.92163	0.936055	0.947366	0.955946	0.962442	0.967408	0.971258	0.974286	0.976697	0.978639	0.980215	0.981503	0.982556	0.983415	0.984112	0.984668	0.985099	0.985417	0.98563	0.985743	0.985757	0.98567	0.985479	0.985177	0.984751	0.984188	0.983467	0.982562	0.981438	0.980047	0.978328	0.976197	0.97354	0.970198	0.965943	0.960449	0.953227	0.943527	0.930177	0.911291	0.883838
0.952031	0.913726	0.869646	0.882555	0.90371	0.910751	0.907164	0.899757	0.90542	0.921527	0.935961	0.94729	0.955886	0.962395	0.967372	0.97123	0.974264	0.97668	0.978626	0.980206	0.981496	0.982551	0.983413	0.984112	0.98467	0.985103	0.985423	0.985639	0.985754	0.98577	0.985686	0.985499	0.9852	0.984779	0.984221	0.983507	0.98261	0.981495	0.980116	0.978413	0.976301	0.97367	0.970362	0.966154	0.960724	0.953592	0.944026	0.930877	0.9123	0.885333
0.952183	0.914003	0.869911	0.882483	0.903692	0.910817	0.907298	0.89989	0.90535	0.921423	0.935867	0.947213	0.955826	0.962349	0.967336	0.971202	0.974242	0.976663	0.978613	0.980196	0.981489	0.982547	0.983411	0.984112	0.984671	0.985107	0.985429	0.985647	0.985764	0.985783	0.985702	0.985518	0.985223	0.984806	0.984254	0.983546	0.982657	0.981551	0.980185	0.978496	0.976405	0.973799	0.970524	0.966361	0.960995	0.953953	0.944518	0.931565	0.913292	0.8868
0.952334	0.914279	0.870178	0.882412	0.903673	0.910881	0.907431	0.900024	0.905281	0.92132	0.935773	0.947136	0.955766	0.962302	0.9673	0.971174	0.97422	0.976646	0.9786	0.980186	0.981482	0.982543	0.983409	0.984112	0.984673	0.985111	0.985435	0.985655	0.985775	0.985796	0.985718	0.985537	0.985246	0.984834	0.984287	0.983585	0.982703	0.981607	0.980253	0.978579	0.976507	0.973926	0.970684	0.966567	0.961262	0.954309	0.945002	0.932242	0.914267	0.888241
0.952484	0.914555	0.870446	0.88234	0.903653	0.910945	0.907564	0.900158	0.905213	0.921217	0.935678	0.94706	0.955706	0.962255	0.967263	0.971145	0.974198	0.976629	0.978587	0.980177	0.981475	0.982538	0.983407	0.984112	0.984675	0.985114	0.985441	0.985663	0.985785	0.985809	0.985734	0.985556	0.985268	0.984861	0.984319	0.983624	0.98275	0.981663	0.98032	0.978662	0.976608	0.974052	0.970843	0.96677	0.961527	0.95466	0.94548	0.932909	0.915224	0.889654
0.952634	0.914829	0.870714	0.882269	0.903634	0.911008	0.907696	0.900292	0.905146	0.921114	0.935584	0.946983	0.955645	0.962208	0.967227	0.971117	0.974176	0.976612	0.978574	0.980167	0.981468	0.982534	0.983404	0.984111	0.984677	0.985118	0.985447	0.985671	0.985795	0.985822	0.98575	0.985575	0.985291	0.984888	0.984351	0.983662	0.982796	0.981718	0.980387	0.978743	0.976709	0.974177	0.971	0.966971	0.961788	0.955006	0.94595	0.933565	0.916166	0.891042
0.952784	0.915103	0.870984	0.882198	0.903613	0.911071	0.907827	0.900427	0.90508	0.921011	0.93549	0.946906	0.955585	0.962161	0.96719	0.971089	0.974154	0.976595	0.978561	0.980157	0.981461	0.982529	0.983402	0.984111	0.984679	0.985122	0.985453	0.985679	0.985805	0.985834	0.985765	0.985594	0.985313	0.984914	0.984383	0.9837	0.982841	0.981773	0.980453	0.978824	0.976808	0.9743	0.971156	0.967169	0.962046	0.955348	0.946414	0.934211	0.917091	0.892404
0.952932	0.915375	0.871255	0.882128	0.903592	0.911132	0.907958	0.900562	0.905015	0.920909	0.935396	0.946829	0.955524	0.962114	0.967154	0.97106	0.974131	0.976578	0.978547	0.980147	0.981454	0.982525	0.9834	0.984111	0.98468	0.985126	0.985458	0.985687	0.985815	0.985847	0.98578	0.985612	0.985336	0.984941	0.984415	0.983738	0.982886	0.981828	0.980519	0.978904	0.976906	0.974423	0.97131	0.967366	0.962301	0.955686	0.946871	0.934846	0.918	0.893741
0.95308	0.915647	0.871527	0.882057	0.903571	0.911194	0.908089	0.900698	0.904951	0.920806	0.935302	0.946752	0.955464	0.962067	0.967117	0.971032	0.974109	0.97656	0.978534	0.980137	0.981447	0.98252	0.983397	0.98411	0.984682	0.985129	0.985464	0.985694	0.985826	0.98586	0.985796	0.985631	0.985358	0.984967	0.984446	0.983775	0.982931	0.981882	0.980584	0.978984	0.977004	0.974544	0.971462	0.96756	0.962553	0.956019	0.947322	0.935472	0.918894	0.895054
0.953227	0.915917	0.8718	0.881987	0.903549	0.911254	0.908218	0.900834	0.904888	0.920704	0.935207	0.946675	0.955403	0.96202	0.96708	0.971003	0.974087	0.976543	0.978521	0.980127	0.98144	0.982515	0.983395	0.98411	0.984684	0.985133	0.985469	0.985702	0.985835	0.985872	0.985811	0.985649	0.98538	0.984994	0.984477	0.983813	0.982976	0.981935	0.980649	0.979062	0.977101	0.974664	0.971613	0.967752	0.962802	0.956348	0.947766	0.936088	0.919773	0.896342
0.953374	0.916186	0.872074	0.881917	0.903527	0.911314	0.908347	0.900971	0.904826	0.920603	0.935113	0.946598	0.955342	0.961972	0.967044	0.970974	0.974065	0.976526	0.978508	0.980117	0.981433	0.982511	0.983392	0.98411	0.984685	0.985136	0.985475	0.98571	0.985845	0.985884	0.985826	0.985667	0.985401	0.98502	0.984508	0.98385	0.98302	0.981988	0.980713	0.979141	0.977197	0.974783	0.971762	0.967942	0.963047	0.956672	0.948204	0.936695	0.920637	0.897608
0.95352	0.916455	0.872348	0.881847	0.903504	0.911372	0.908475	0.901107	0.904766	0.920501	0.935019	0.94652	0.955281	0.961925	0.967007	0.970946	0.974042	0.976508	0.978494	0.980107	0.981426	0.982506	0.98339	0.984109	0.984687	0.98514	0.98548	0.985717	0.985855	0.985897	0.985841	0.985685	0.985423	0.985045	0.984539	0.983886	0.983064	0.982041	0.980777	0.979218	0.977292	0.974901	0.97191	0.96813	0.96329	0.956993	0.948636	0.937292	0.921486	0.89885
0.953665	0.916722	0.872624	0.881777	0.903481	0.911431	0.908603	0.901245	0.904706	0.9204	0.934925	0.946443	0.955221	0.961878	0.96697	0.970917	0.97402	0.976491	0.978481	0.980097	0.981418	0.982501	0.983387	0.984109	0.984688	0.985143	0.985486	0.985725	0.985865	0.985909	0.985856	0.985703	0.985445	0.985071	0.98457	0.983923	0.983108	0.982094	0.98084	0.979295	0.977386	0.975017	0.972056	0.968316	0.96353	0.957309	0.949062	0.93788	0.922322	0.90007
0.95381	0.916989	0.8729	0.881708	0.903457	0.911488	0.90873	0.901382	0.904648	0.920299	0.934831	0.946366	0.95516	0.96183	0.966933	0.970888	0.973997	0.976473	0.978467	0.980087	0.981411	0.982496	0.983385	0.984108	0.98469	0.985147	0.985491	0.985732	0.985874	0.985921	0.985871	0.985721	0.985466	0.985097	0.9846	0.983959	0.983151	0.982145	0.980903	0.979371	0.977479	0.975133	0.972201	0.9685	0.963768	0.957621	0.949482	0.93846	0.923143	0.901269
0.953954	0.917254	0.873177	0.881639	0.903433	0.911545	0.908856	0.90152	0.904591	0.920198	0.934736	0.946288	0.955098	0.961782	0.966896	0.970859	0.973975	0.976456	0.978454	0.980077	0.981404	0.982491	0.983382	0.984108	0.984691	0.98515	0.985496	0.985739	0.985884	0.985933	0.985885	0.985739	0.985487	0.985122	0.98463	0.983995	0.983194	0.982197	0.980965	0.979446	0.977572	0.975247	0.972344	0.968681	0.964002	0.957929	0.949896	0.93903	0.923951	0.902446
0.954097	0.917518	0.873455	0.88157	0.903408	0.911601	0.908982	0.901657	0.904535	0.920098	0.934642	0.946211	0.955037	0.961735	0.966859	0.97083	0.973952	0.976438	0.97844	0.980067	0.981396	0.982487	0.98338	0.984107	0.984692	0.985153	0.985502	0.985747	0.985893	0.985945	0.9859	0.985756	0.985508	0.985147	0.98466	0.984031	0.983237	0.982248	0.981027	0.979521	0.977663	0.97536	0.972485	0.968861	0.964234	0.958234	0.950305	0.939592	0.924746	0.903601
0.95424	0.917782	0.873733	0.881502	0.903383	0.911657	0.909107	0.901796	0.90448	0.919998	0.934548	0.946133	0.954976	0.961687	0.966821	0.970801	0.97393	0.976421	0.978427	0.980057	0.981389	0.982482	0.983377	0.984106	0.984694	0.985156	0.985507	0.985754	0.985903	0.985956	0.985914	0.985774	0.985529	0.985172	0.98469	0.984066	0.983279	0.982299	0.981088	0.979595	0.977754	0.975473	0.972626	0.969039	0.964463	0.958534	0.950707	0.940145	0.925528	0.904737
0.954382	0.918044	0.874013	0.881434	0.903358	0.911712	0.909232	0.901934	0.904426	0.919898	0.934454	0.946055	0.954915	0.961639	0.966784	0.970772	0.973907	0.976403	0.978413	0.980046	0.981382	0.982477	0.983374	0.984106	0.984695	0.98516	0.985512	0.985761	0.985912	0.985968	0.985929	0.985791	0.98555	0.985197	0.984719	0.984101	0.983321	0.982349	0.981149	0.979669	0.977844	0.975584	0.972765	0.969215	0.96469	0.958831	0.951105	0.940691	0.926296	0.905852
0.954523	0.918306	0.874292	0.881366	0.903332	0.911766	0.909355	0.902072	0.904374	0.919798	0.93436	0.945978	0.954853	0.961591	0.966747	0.970743	0.973884	0.976385	0.9784	0.980036	0.981374	0.982472	0.983371	0.984105	0.984696	0.985163	0.985517	0.985768	0.985921	0.98598	0.985943	0.985808	0.985571	0.985221	0.984749	0.984136	0.983363	0.982399	0.981209	0.979742	0.977933	0.975694	0.972902	0.969389	0.964913	0.959124	0.951497	0.941228	0.927053	0.906947
[truncated: 318 more rows]
[truncated: 46 more columns]

## Sheet: Fig.3(b)
0.744625	0.494459	0.463749	0.588584	0.748787	0.821477	0.854689	0.86788	0.867234	0.852586	0.818233	0.750449	0.627427	0.457316	0.343514	0.344286	0.426366	0.542125	0.635754	0.694614	0.725265	0.733881	0.722765	0.690845	0.635701	0.55954	0.479742	0.427646	0.422679	0.458928	0.516491	0.573672	0.617481	0.644122	0.653832	0.647555	0.626228	0.591834	0.549607	0.509492	0.483446	0.47887	0.494712	0.523352	0.555122	0.582304	0.600574	0.608295	0.605415	0.592967
[truncated: 1,200 more rows]
[truncated: 50 more columns]

[truncated: 6 more sheets: Fig.4(a), Fig.4(b), Fig.4(c), Fig.8(a), Fig.8(b), Fig.9]
